# Supplementary material for: catena-Poly[[[tetra­kis(μ-2-butenoato)dicopper(II)]-μ-2-butenoato-[diaqua­(2-butenoato)holmium(III)]-di-μ-2-butenoato-[diaqua­(2-butenoato)holmium(III)]-μ-2-butenoato] trihydrate]
Source: Acta Crystallogr Sect E Struct Rep Online. 2008 Oct 25;64(Pt 11):m1463–4. doi: 10.1107/S1600536808034296 (PMC2959781; doi:10.1107/S1600536808034296)
Supplement: Supplementary file 1 [file e-64-m1463-sup1.cif]

##############################################################################
###                                                                        ###
###        Electronic paper (Acta Crystallographica Section E)             ###
###                                                                        ###
##############################################################################
#                                                                            #
# This CIF contains the data in a paper accepted for publication in Acta     #
# Crystallographica Section E. It conforms to the requirements of Notes      #
# for Authors for Section E, and has been peer reviewed under the auspices   #
# of the IUCr Commission on Journals.                                        #
#                                                                            #
# Full details of the Crystallographic Information File format               #
# are given in the paper "The Crystallographic Information File (CIF):       #
# a New Standard Archive File for Crystallography" by S. R. Hall, F. H.      #
# Allen and I. D. Brown [Acta Cryst. (1991), A47, 655-685].                  #
#                                                                            #
# The current version of the core CIF dictionary is obtainable from          #
# ftp://ftp.iucr.org/pub/cif_core.dic. The current version number is 2.4.    #
#                                                                            #
# Software is freely available for graphical display of the structure(s) in  #
# this CIF.  For information consult the CIF home page http://www.iucr.org/  #
# cif/home.html                                                              #
#                                                                            #
# This file may be used for bona fide research purposes within the           #
# scientific community so long as proper attribution is given to the journal # 
# article from which it was obtained.                                        #
#                                                                            #
##############################################################################
                                             
data_I
_audit_creation_method     SHELXL-97
_chemical_name_systematic
;
catena-Poly[[[tetrakis(\m-2-butenoato)dicopper(II)]-\m-2-butenoato-
[diaqua(2-butenoato)holmium(III)]-di-\m-2-butenoato-
[diaqua(2-butenoato)holmium(III)]-\m-2-butenoato] trihydrate]
;
_chemical_name_common     ?
_chemical_formula_moiety     'C40 H58 Cu2 Ho2 O24, 3(H2 O)'
_chemical_formula_sum     'C40 H64 Cu2 Ho2 O27'
_chemical_formula_iupac     '[Cu2 Ho2 (C4 H5 O2)10 (H2 O)4], 3H2 O'
_chemical_formula_weight     1433.85
_chemical_melting_point     ?
_symmetry_cell_setting     monoclinic
_symmetry_space_group_name_H-M     'P 21/c'
_symmetry_space_group_name_Hall     '-P 2ybc'
loop_
    _symmetry_equiv_pos_as_xyz
    'x, y, z'
    '-x, y+1/2, -z+1/2'
    '-x, -y, -z'
    'x, -y-1/2, z-1/2'
_cell_length_a     13.8856(17)
_cell_length_b     22.078(3)
_cell_length_c     19.846(3)
_cell_angle_alpha     90.00
_cell_angle_beta     107.152(2)
_cell_angle_gamma     90.00
_cell_volume     5813.5(14)
_cell_formula_units_Z     4
_cell_measurement_reflns_used     7221
_cell_measurement_theta_min     2.14
_cell_measurement_theta_max     26.75
_cell_measurement_temperature     291(2)
_exptl_crystal_description     needles
_exptl_crystal_colour     green
_exptl_crystal_size_max     0.24
_exptl_crystal_size_mid     0.10
_exptl_crystal_size_min     0.08
_exptl_crystal_density_diffrn     1.638
_exptl_crystal_density_meas     ?
_exptl_crystal_density_method     'not measured'
_exptl_crystal_F_000     2792
_exptl_absorpt_coefficient_mu     3.491
_exptl_absorpt_correction_type     multi-scan
_exptl_absorpt_process_details     '(SADABS; (Bruker, 2002)'
_exptl_absorpt_correction_T_min     0.62
_exptl_absorpt_correction_T_max     0.76
_diffrn_ambient_temperature     291(2)
_diffrn_radiation_type     MoK\a
_diffrn_radiation_wavelength     0.71073
_diffrn_radiation_source     'fine-focus sealed tube'
_diffrn_radiation_monochromator     graphite
_diffrn_measurement_device_type     'Bruker SMART CCD area-detector'
_diffrn_measurement_method     '\f and \w'
_diffrn_detector_area_resol_mean     ?
_diffrn_reflns_number     34338
_diffrn_reflns_av_R_equivalents     0.0434
_diffrn_reflns_av_sigmaI/netI     0.0657
_diffrn_reflns_theta_min     1.79
_diffrn_reflns_theta_max     28.20
_diffrn_reflns_theta_full     25.00
_diffrn_measured_fraction_theta_max     0.905
_diffrn_measured_fraction_theta_full     0.998
_diffrn_reflns_limit_h_min     -18
_diffrn_reflns_limit_h_max     13
_diffrn_reflns_limit_k_min     -29
_diffrn_reflns_limit_k_max     25
_diffrn_reflns_limit_l_min     -19
_diffrn_reflns_limit_l_max     26
_diffrn_standards_number     0
_diffrn_standards_interval_count     ?
_diffrn_standards_interval_time     ?
_diffrn_standards_decay_%     ?
_reflns_number_total     12977
_reflns_number_gt     9482
_reflns_threshold_expression     I>2\s(I)
_refine_ls_structure_factor_coef     Fsqd
_refine_ls_matrix_type     full
_refine_ls_R_factor_all     0.0608
_refine_ls_R_factor_gt     0.0404
_refine_ls_wR_factor_gt     0.0784
_refine_ls_wR_factor_ref     0.0852
_refine_ls_goodness_of_fit_ref     0.934
_refine_ls_restrained_S_all     0.933
_refine_ls_number_reflns     12977
_refine_ls_number_parameters     653
_refine_ls_number_restraints     30
_refine_ls_hydrogen_treatment     constr
_refine_ls_weighting_scheme     calc
_refine_ls_weighting_details
                 'calc w=1/[\s^2^(Fo^2^)+(0.0296P)^2^] where P=(Fo^2^+2Fc^2^)/3'
_atom_sites_solution_hydrogens     geom
_atom_sites_solution_primary     direct
_atom_sites_solution_secondary     difmap
_refine_ls_shift/su_max     0.003
_refine_ls_shift/su_mean     0.000
_refine_diff_density_max     1.231
_refine_diff_density_min     -1.024
_refine_ls_extinction_method     none
_refine_ls_extinction_coef     ?
loop_
    _atom_type_symbol
    _atom_type_description
    _atom_type_scat_dispersion_real
    _atom_type_scat_dispersion_imag
    _atom_type_scat_source
    'C' 'C' 0.0033 0.0016
                         'International Tables Vol C Tables 4.2.6.8 and 6.1.1.4'
    'H' 'H' 0.0000 0.0000
                         'International Tables Vol C Tables 4.2.6.8 and 6.1.1.4'
    'O' 'O' 0.0106 0.0060
                         'International Tables Vol C Tables 4.2.6.8 and 6.1.1.4'
    'Cu' 'Cu' 0.3201 1.2651
                         'International Tables Vol C Tables 4.2.6.8 and 6.1.1.4'
    'Ho' 'Ho' -0.2175 4.6783
                         'International Tables Vol C Tables 4.2.6.8 and 6.1.1.4'
_computing_data_collection     'SMART-NT (Bruker, 2001)'
_computing_cell_refinement     'SAINT-NT (Bruker, 2002)'
_computing_data_reduction     'SAINT-NT (Bruker, 2002)'
_computing_structure_solution     'SHELXS97 (Sheldrick, 2008)'
_computing_structure_refinement     'SHELXL97 (Sheldrick, 2008)'
_computing_molecular_graphics     'SHELXTL (Sheldrick, 2008)'
_computing_publication_material
                             'SHELXTL (Sheldrick, 2008) and PLATON (Spek (2003)'
loop_
    _atom_site_type_symbol
    _atom_site_label
    _atom_site_fract_x
    _atom_site_fract_y
    _atom_site_fract_z
    _atom_site_U_iso_or_equiv
    _atom_site_adp_type
    _atom_site_calc_flag
    _atom_site_refinement_flags
    _atom_site_occupancy
    _atom_site_disorder_assembly
    _atom_site_disorder_group
    Ho Ho1 0.843231(18) 0.783533(10) 0.670233(12) 0.03660(7) Uani d . 1 . .
    Ho Ho2 1.024471(17) 0.664760(10) 0.594522(11) 0.03346(7) Uani d . 1 . .
    Cu Cu1 0.36154(5) 0.68897(3) 0.65391(3) 0.03839(15) Uani d . 1 . .
    Cu Cu2 0.51325(5) 0.74316(3) 0.62360(3) 0.04014(15) Uani d . 1 . .
    O O11 0.3036(3) 0.77154(15) 0.64194(18) 0.0456(9) Uani d . 1 . .
    O O21 0.4304(3) 0.81524(15) 0.61285(19) 0.0513(10) Uani d . 1 . .
    C C11 0.3485(4) 0.8172(2) 0.6260(3) 0.0403(12) Uani d D 1 . .
    C C21 0.2976(5) 0.8760(2) 0.6233(3) 0.0546(15) Uani d D 1 . .
    H H21 0.2337 0.8768 0.6294 0.065 Uiso calc R 1 . .
    C C31 0.3377(6) 0.9269(3) 0.6128(4) 0.079(2) Uani d D 1 . .
    H H31 0.4007 0.9254 0.6053 0.095 Uiso calc R 1 . .
    C C41 0.2900(7) 0.9879(3) 0.6120(5) 0.130(4) Uani d D 1 . .
    H H411 0.2243 0.9831 0.6180 0.195 Uiso calc R 1 . .
    H H412 0.2840 1.0075 0.5678 0.195 Uiso calc R 1 . .
    H H413 0.3312 1.0122 0.6497 0.195 Uiso calc R 1 . .
    O O12 0.4345(3) 0.70699(16) 0.75125(18) 0.0511(10) Uani d . 1 . .
    O O22 0.5570(3) 0.75996(17) 0.72663(18) 0.0515(10) Uani d . 1 . .
    C C12 0.5109(4) 0.7396(2) 0.7686(3) 0.0417(12) Uani d D 1 . .
    C C22 0.5494(4) 0.7565(3) 0.8436(3) 0.0545(15) Uani d D 1 . .
    H H22 0.5406 0.7287 0.8766 0.065 Uiso calc R 1 . .
    C C32 0.5943(4) 0.8065(3) 0.8670(3) 0.0617(17) Uani d D 1 . .
    H H32 0.6102 0.8320 0.8346 0.074 Uiso calc R 1 . .
    C C42 0.6232(5) 0.8273(3) 0.9430(3) 0.082(2) Uani d D 1 . .
    H H421 0.6212 0.7934 0.9729 0.123 Uiso calc R 1 . .
    H H422 0.5767 0.8577 0.9484 0.123 Uiso calc R 1 . .
    H H423 0.6901 0.8438 0.9559 0.123 Uiso calc R 1 . .
    O O13 0.4443(3) 0.61669(15) 0.6601(2) 0.0546(10) Uani d . 1 . .
    O O23 0.5778(3) 0.66311(15) 0.64296(19) 0.0499(9) Uani d . 1 . .
    C C13 0.5324(4) 0.6173(2) 0.6572(3) 0.0441(13) Uani d D 1 . .
    C C23 0.5903(5) 0.5598(2) 0.6700(3) 0.0575(16) Uani d D 1 . .
    H H23 0.6581 0.5609 0.6723 0.069 Uiso calc R 1 . .
    C C33 0.5505(5) 0.5080(3) 0.6783(3) 0.075(2) Uani d D 1 . .
    H H33 0.4830 0.5079 0.6770 0.090 Uiso calc R 1 . .
    C C43 0.6053(6) 0.4482(3) 0.6898(4) 0.109(3) Uani d D 1 . .
    H H431 0.5809 0.4235 0.6485 0.164 Uiso calc R 1 . .
    H H432 0.5938 0.4280 0.7296 0.164 Uiso calc R 1 . .
    H H433 0.6763 0.4551 0.6987 0.164 Uiso calc R 1 . .
    O O14 0.3123(3) 0.67875(17) 0.55130(17) 0.0509(10) Uani d . 1 . .
    O O24 0.4430(3) 0.72049(16) 0.52530(18) 0.0514(10) Uani d . 1 . .
    C C14 0.3585(4) 0.6959(2) 0.5083(3) 0.0445(13) Uani d D 1 . .
    C C24 0.3035(4) 0.6850(3) 0.4335(3) 0.0565(16) Uani d D 1 . .
    H H24 0.2503 0.6577 0.4237 0.068 Uiso calc R 1 . .
    C C34 0.3231(5) 0.7100(3) 0.3815(3) 0.0696(19) Uani d D 1 . .
    H H34 0.3779 0.7362 0.3915 0.084 Uiso calc R 1 . .
    C C44 0.2657(5) 0.7010(3) 0.3048(3) 0.084(2) Uani d D 1 . .
    H H441 0.2093 0.6747 0.3011 0.126 Uiso calc R 1 . .
    H H442 0.3092 0.6831 0.2807 0.126 Uiso calc R 1 . .
    H H443 0.2419 0.7394 0.2839 0.126 Uiso calc R 1 . .
    O O15 0.9577(3) 0.57490(15) 0.52451(18) 0.0459(9) Uani d . 1 . .
    O O25 0.8763(3) 0.61044(15) 0.59465(19) 0.0471(9) Uani d . 1 . .
    C C15 0.8831(4) 0.5728(2) 0.5473(3) 0.0428(13) Uani d D 1 . .
    C C25 0.8068(5) 0.5250(3) 0.5189(3) 0.0639(17) Uani d D 1 . .
    H H25 0.8221 0.4948 0.4911 0.077 Uiso calc R 1 . .
    C C35 0.7229(5) 0.5231(3) 0.5303(3) 0.0727(19) Uani d D 1 . .
    H H35 0.7099 0.5522 0.5604 0.087 Uiso calc R 1 . .
    C C45 0.6403(5) 0.4769(3) 0.4990(4) 0.110(3) Uani d D 1 . .
    H H451 0.6616 0.4504 0.4678 0.164 Uiso calc R 1 . .
    H H452 0.5799 0.4976 0.4733 0.164 Uiso calc R 1 . .
    H H453 0.6275 0.4536 0.5363 0.164 Uiso calc R 1 . .
    O O16 1.2173(2) 0.65248(14) 0.66304(17) 0.0389(8) Uani d . 1 . .
    O O26 1.1059(3) 0.58251(14) 0.66393(18) 0.0442(9) Uani d . 1 . .
    C C16 1.1965(4) 0.6008(2) 0.6824(2) 0.0364(11) Uani d D 1 . .
    C C26 1.2771(4) 0.5619(2) 0.7272(3) 0.0472(14) Uani d D 1 . .
    H H26 1.3425 0.5771 0.7414 0.057 Uiso calc R 1 . .
    C C36 1.2615(4) 0.5076(2) 0.7477(3) 0.0640(18) Uani d D 1 . .
    H H36 1.1953 0.4938 0.7347 0.077 Uiso calc R 1 . .
    C C46 1.3410(5) 0.4654(3) 0.7906(4) 0.094(3) Uani d D 1 . .
    H H461 1.4061 0.4839 0.7995 0.141 Uiso calc R 1 . .
    H H462 1.3396 0.4283 0.7650 0.141 Uiso calc R 1 . .
    H H463 1.3281 0.4568 0.8346 0.141 Uiso calc R 1 . .
    O O17 0.8752(3) 0.74373(14) 0.57064(16) 0.0402(8) Uani d . 1 . .
    O O27 0.9215(3) 0.70443(15) 0.48474(17) 0.0448(9) Uani d . 1 . .
    C C17 0.8725(4) 0.7441(2) 0.5062(3) 0.0383(12) Uani d D 1 . .
    C C27 0.8146(4) 0.7912(2) 0.4588(3) 0.0461(14) Uani d D 1 . .
    H H27 0.7746 0.8172 0.4758 0.055 Uiso calc R 1 . .
    C C37 0.8169(5) 0.7980(2) 0.3939(3) 0.0523(15) Uani d D 1 . .
    H H37 0.8562 0.7712 0.3772 0.063 Uiso calc R 1 . .
    C C47 0.7609(6) 0.8460(3) 0.3448(3) 0.083(2) Uani d D 1 . .
    H H471 0.7123 0.8645 0.3641 0.124 Uiso calc R 1 . .
    H H472 0.7268 0.8281 0.3000 0.124 Uiso calc R 1 . .
    H H473 0.8074 0.8761 0.3387 0.124 Uiso calc R 1 . .
    O O18 0.9594(3) 0.75324(16) 0.77741(18) 0.0502(10) Uani d . 1 . .
    O O28 0.9992(3) 0.69894(16) 0.69837(18) 0.0505(10) Uani d . 1 . .
    C C18 1.0119(4) 0.7120(2) 0.7621(3) 0.0416(13) Uani d D 1 . .
    C C28 1.0866(5) 0.6785(3) 0.8176(3) 0.0681(19) Uani d D 1 . .
    H H28 1.1244 0.6486 0.8042 0.082 Uiso calc R 1 . .
    C C38 1.1021(6) 0.6886(4) 0.8835(4) 0.104(3) Uani d D 1 . .
    H H38 1.0625 0.7179 0.8962 0.125 Uiso calc R 1 . .
    C C48 1.1803(8) 0.6563(4) 0.9425(4) 0.187(6) Uani d D 1 . .
    H H481 1.2200 0.6300 0.9227 0.281 Uiso calc R 1 . .
    H H482 1.1469 0.6327 0.9697 0.281 Uiso calc R 1 . .
    H H483 1.2233 0.6856 0.9725 0.281 Uiso calc R 1 . .
    O O19 0.6491(3) 0.78103(15) 0.60660(17) 0.0426(9) Uani d . 1 . .
    O O29 0.7445(3) 0.85441(15) 0.58965(18) 0.0480(9) Uani d . 1 . .
    C C19 0.6600(4) 0.8298(2) 0.5752(3) 0.0394(12) Uani d D 1 . .
    C C29 0.5717(5) 0.8531(3) 0.5191(3) 0.0660(18) Uani d D 1 . .
    H H29 0.5109 0.8325 0.5110 0.079 Uiso calc R 1 . .
    C C39 0.5738(6) 0.8983(3) 0.4821(4) 0.109(3) Uani d D 1 . .
    H H39 0.6349 0.9185 0.4903 0.130 Uiso calc R 1 . .
    C C49 0.4842(7) 0.9230(4) 0.4242(5) 0.185(5) Uani d D 1 . .
    H H491 0.5080 0.9451 0.3906 0.277 Uiso calc R 1 . .
    H H492 0.4457 0.9496 0.4447 0.277 Uiso calc R 1 . .
    H H493 0.4424 0.8901 0.4010 0.277 Uiso calc R 1 . .
    O O10 0.9850(3) 0.83683(15) 0.6588(2) 0.0540(10) Uani d . 1 . .
    O O20 0.9038(3) 0.87976(15) 0.72448(18) 0.0488(9) Uani d . 1 . .
    C C10 0.9735(4) 0.8813(2) 0.6968(3) 0.0444(13) Uani d D 1 . .
    C C20 1.0431(4) 0.9329(2) 0.7057(3) 0.0562(16) Uani d D 1 . .
    H H20 1.0967 0.9297 0.6867 0.067 Uiso calc R 1 . .
    C C30 1.0347(5) 0.9820(3) 0.7378(3) 0.0683(18) Uani d D 1 . .
    H H30 0.9817 0.9838 0.7575 0.082 Uiso calc R 1 . .
    C C40 1.1009(5) 1.0372(3) 0.7473(4) 0.094(3) Uani d D 1 . .
    H H401 1.1487 1.0322 0.7213 0.141 Uiso calc R 1 . .
    H H402 1.1362 1.0424 0.7964 0.141 Uiso calc R 1 . .
    H H403 1.0600 1.0723 0.7303 0.141 Uiso calc R 1 . .
    O O1W 0.7526(3) 0.80013(15) 0.74993(17) 0.0470(9) Uani d . 1 . .
    O O2W 0.7832(3) 0.68213(14) 0.66900(18) 0.0445(9) Uani d . 1 . .
    O O3W 1.0957(2) 0.76302(14) 0.60445(18) 0.0432(9) Uani d . 1 . .
    O O4W 1.1179(3) 0.65241(16) 0.51587(17) 0.0474(9) Uani d . 1 . .
    O O5W 0.8129(3) 0.86530(16) 0.86586(17) 0.0542(10) Uani d . 1 . .
    O O6W 0.9477(3) 0.96277(14) 0.88853(18) 0.0541(10) Uani d . 1 . .
    O O7W 1.0534(3) 0.85442(18) 0.87360(18) 0.0610(11) Uani d . 1 . .
loop_
    _atom_site_aniso_label
    _atom_site_aniso_U_11
    _atom_site_aniso_U_22
    _atom_site_aniso_U_33
    _atom_site_aniso_U_12
    _atom_site_aniso_U_13
    _atom_site_aniso_U_23
    Ho1 0.03854(14) 0.04022(14) 0.03143(13) -0.00543(11) 0.01091(10)
                                                                    -0.00266(10)
    Ho2 0.03031(13) 0.03573(13) 0.03362(13) -0.00186(10) 0.00829(9) -0.00210(10)
    Cu1 0.0296(3) 0.0453(4) 0.0392(4) -0.0049(3) 0.0086(3) -0.0007(3)
    Cu2 0.0313(4) 0.0485(4) 0.0406(4) -0.0052(3) 0.0106(3) -0.0008(3)
    O11 0.041(2) 0.042(2) 0.055(2) -0.0044(17) 0.0167(18) 0.0005(17)
    O21 0.048(2) 0.045(2) 0.069(3) -0.0020(19) 0.028(2) 0.0026(19)
    C11 0.041(3) 0.042(3) 0.034(3) -0.001(3) 0.005(2) -0.002(2)
    C21 0.062(4) 0.046(3) 0.063(4) 0.001(3) 0.030(3) -0.003(3)
    C31 0.099(6) 0.048(4) 0.104(6) 0.004(4) 0.050(5) 0.003(4)
    C41 0.186(10) 0.043(4) 0.196(10) 0.028(5) 0.109(8) 0.028(5)
    O12 0.040(2) 0.071(3) 0.042(2) -0.011(2) 0.0111(18) -0.0002(19)
    O22 0.041(2) 0.071(3) 0.043(2) -0.014(2) 0.0136(18) -0.0120(19)
    C12 0.033(3) 0.048(3) 0.043(3) 0.005(3) 0.011(2) 0.001(3)
    C22 0.040(3) 0.077(4) 0.044(3) -0.003(3) 0.009(3) 0.004(3)
    C32 0.042(4) 0.083(4) 0.062(4) -0.006(3) 0.019(3) -0.017(3)
    C42 0.068(5) 0.113(6) 0.063(4) -0.013(4) 0.018(4) -0.030(4)
    O13 0.044(2) 0.044(2) 0.081(3) 0.0001(19) 0.027(2) 0.002(2)
    O23 0.039(2) 0.046(2) 0.064(3) -0.0019(18) 0.0141(19) 0.0024(19)
    C13 0.039(3) 0.050(3) 0.038(3) -0.002(3) 0.004(2) -0.002(3)
    C23 0.053(4) 0.051(4) 0.067(4) 0.011(3) 0.016(3) 0.003(3)
    C33 0.088(6) 0.052(4) 0.081(5) 0.008(4) 0.017(4) 0.005(4)
    C43 0.148(9) 0.056(4) 0.116(7) 0.026(5) 0.027(6) 0.012(4)
    O14 0.036(2) 0.081(3) 0.034(2) -0.016(2) 0.0072(16) -0.0097(19)
    O24 0.044(2) 0.069(3) 0.042(2) -0.016(2) 0.0150(18) -0.0040(19)
    C14 0.040(3) 0.051(3) 0.041(3) -0.001(3) 0.010(3) -0.004(3)
    C24 0.045(4) 0.079(4) 0.046(4) -0.011(3) 0.015(3) -0.003(3)
    C34 0.066(5) 0.089(5) 0.058(4) -0.008(4) 0.024(4) 0.003(4)
    C44 0.090(6) 0.123(6) 0.040(4) 0.007(5) 0.019(4) 0.002(4)
    O15 0.042(2) 0.043(2) 0.049(2) -0.0077(18) 0.0093(18) -0.0114(17)
    O25 0.040(2) 0.045(2) 0.060(2) -0.0052(17) 0.0204(18) -0.0024(18)
    C15 0.039(3) 0.039(3) 0.045(3) -0.003(3) 0.002(3) 0.005(2)
    C25 0.045(4) 0.060(4) 0.079(5) -0.004(3) 0.008(3) -0.011(3)
    C35 0.063(5) 0.073(5) 0.075(5) -0.012(4) 0.010(4) -0.006(4)
    C45 0.084(6) 0.090(5) 0.136(7) -0.046(5) 0.002(5) -0.020(5)
    O16 0.036(2) 0.0381(19) 0.042(2) -0.0043(16) 0.0115(16) 0.0031(16)
    O26 0.032(2) 0.041(2) 0.054(2) -0.0085(16) 0.0024(17) 0.0028(17)
    C16 0.038(3) 0.037(3) 0.033(3) -0.001(2) 0.009(2) -0.004(2)
    C26 0.035(3) 0.050(3) 0.049(3) -0.006(3) 0.001(2) 0.007(3)
    C36 0.051(4) 0.054(4) 0.070(4) -0.013(3) -0.010(3) 0.015(3)
    C46 0.088(6) 0.057(4) 0.105(6) 0.003(4) -0.021(5) 0.024(4)
    O17 0.049(2) 0.043(2) 0.0288(18) -0.0020(17) 0.0107(16) -0.0016(15)
    O27 0.044(2) 0.051(2) 0.038(2) 0.0139(18) 0.0082(17) -0.0007(16)
    C17 0.038(3) 0.039(3) 0.035(3) -0.004(2) 0.007(2) -0.001(2)
    C27 0.057(4) 0.045(3) 0.038(3) 0.014(3) 0.018(3) 0.004(2)
    C37 0.072(4) 0.043(3) 0.044(3) 0.007(3) 0.020(3) 0.003(3)
    C47 0.121(7) 0.067(4) 0.056(4) 0.017(4) 0.020(4) 0.019(3)
    O18 0.047(2) 0.059(2) 0.042(2) 0.006(2) 0.0083(18) -0.0040(18)
    O28 0.056(3) 0.061(2) 0.038(2) -0.012(2) 0.0182(18) -0.0082(18)
    C18 0.040(3) 0.051(3) 0.032(3) -0.013(3) 0.007(2) 0.002(2)
    C28 0.068(5) 0.074(4) 0.051(4) 0.017(4) 0.001(3) 0.005(3)
    C38 0.120(8) 0.117(6) 0.053(5) 0.005(5) -0.007(5) 0.024(5)
    C48 0.213(13) 0.177(10) 0.102(7) 0.000(9) -0.061(7) 0.078(7)
    O19 0.039(2) 0.048(2) 0.042(2) -0.0068(17) 0.0119(16) 0.0040(17)
    O29 0.046(2) 0.047(2) 0.055(2) -0.0074(18) 0.0206(19) 0.0058(18)
    C19 0.042(3) 0.043(3) 0.036(3) 0.002(3) 0.016(2) -0.001(2)
    C29 0.054(4) 0.086(5) 0.056(4) 0.011(4) 0.015(3) 0.025(3)
    C39 0.071(6) 0.119(7) 0.118(7) 0.004(5) 0.001(5) 0.065(6)
    C49 0.118(9) 0.217(11) 0.181(10) 0.038(8) -0.016(7) 0.143(9)
    O10 0.057(3) 0.045(2) 0.069(3) -0.0125(19) 0.032(2) -0.0162(19)
    O20 0.050(2) 0.049(2) 0.053(2) -0.0096(19) 0.0251(19) -0.0109(18)
    C10 0.046(3) 0.044(3) 0.044(3) 0.000(3) 0.014(3) -0.004(3)
    C20 0.060(4) 0.046(3) 0.072(4) -0.015(3) 0.034(3) -0.014(3)
    C30 0.068(5) 0.063(4) 0.083(5) -0.017(4) 0.036(4) -0.021(4)
    C40 0.103(6) 0.060(4) 0.137(7) -0.037(4) 0.061(5) -0.041(4)
    O1W 0.044(2) 0.060(2) 0.040(2) -0.0070(18) 0.0162(17) -0.0091(17)
    O2W 0.036(2) 0.044(2) 0.056(2) 0.0000(17) 0.0175(17) -0.0007(17)
    O3W 0.038(2) 0.0354(18) 0.058(2) -0.0041(16) 0.0184(18) -0.0023(17)
    O4W 0.033(2) 0.074(3) 0.037(2) -0.0042(18) 0.0130(16) -0.0078(18)
    O5W 0.058(3) 0.060(2) 0.040(2) -0.013(2) 0.0087(18) -0.0083(18)
    O6W 0.069(3) 0.038(2) 0.053(2) -0.0057(19) 0.014(2) -0.0005(17)
    O7W 0.054(3) 0.085(3) 0.041(2) 0.012(2) 0.0101(19) 0.002(2)
_geom_special_details
;
All e.s.d.'s (except the e.s.d. in the dihedral angle between two l.s. planes)
are estimated using the full covariance matrix. The cell e.s.d.'s are taken
into account individually in the estimation of e.s.d.'s in distances, angles
and torsion angles; correlations between e.s.d.'s in cell parameters are only
used when they are defined by crystal symmetry. An approximate (isotropic)
treatment of cell e.s.d.'s is used for estimating e.s.d.'s involving l.s.
planes.
;
loop_
    _geom_bond_atom_site_label_1
    _geom_bond_atom_site_label_2
    _geom_bond_site_symmetry_2
    _geom_bond_distance
    _geom_bond_publ_flag
    Ho1 O17 . 2.322(3) y
    Ho1 O1W . 2.323(3) y
    Ho1 O18 . 2.356(3) y
    Ho1 O10 . 2.362(4) y
    Ho1 O29 . 2.365(3) y
    Ho1 O2W . 2.386(3) y
    Ho1 O20 . 2.418(3) y
    Ho1 O19 . 2.619(3) y
    Ho1 C10 . 2.765(5) y
    Ho1 O28 . 2.789(4) y
    Ho2 O28 . 2.316(3) y
    Ho2 O4W . 2.322(3) y
    Ho2 O26 . 2.357(3) y
    Ho2 O3W . 2.368(3) y
    Ho2 O25 . 2.382(3) y
    Ho2 O27 . 2.392(3) y
    Ho2 O15 . 2.443(3) y
    Ho2 O16 . 2.635(3) y
    Ho2 O17 . 2.642(3) y
    Ho2 C17 . 2.901(5) y
    Cu1 O12 . 1.939(3) y
    Cu1 O13 . 1.949(4) y
    Cu1 O14 . 1.961(3) y
    Cu1 O11 . 1.978(3) y
    Cu1 O16 1_455 2.215(3) y
    Cu1 Cu2 . 2.6417(9) n
    Cu2 O21 . 1.938(4) y
    Cu2 O23 . 1.968(3) y
    Cu2 O24 . 1.971(3) y
    Cu2 O22 . 1.989(3) y
    Cu2 O19 . 2.178(3) y
    O11 C11 . 1.272(6) ?
    O21 C11 . 1.241(6) ?
    C11 C21 . 1.472(6) ?
    C21 C31 . 1.297(7) ?
    C21 H21 . 0.9300 ?
    C31 C41 . 1.499(7) ?
    C31 H31 . 0.9300 ?
    C41 H411 . 0.9600 ?
    C41 H412 . 0.9600 ?
    C41 H413 . 0.9600 ?
    O12 C12 . 1.244(6) ?
    O22 C12 . 1.273(6) ?
    C12 C22 . 1.472(6) ?
    C22 C32 . 1.286(7) ?
    C22 H22 . 0.9300 ?
    C32 C42 . 1.513(7) ?
    C32 H32 . 0.9300 ?
    C42 H421 . 0.9600 ?
    C42 H422 . 0.9600 ?
    C42 H423 . 0.9600 ?
    O13 C13 . 1.241(6) ?
    O23 C13 . 1.268(6) ?
    C13 C23 . 1.483(6) ?
    C23 C33 . 1.302(7) ?
    C23 H23 . 0.9300 ?
    C33 C43 . 1.507(7) ?
    C33 H33 . 0.9300 ?
    C43 H431 . 0.9600 ?
    C43 H432 . 0.9600 ?
    C43 H433 . 0.9600 ?
    O14 C14 . 1.268(6) ?
    O24 C14 . 1.246(6) ?
    C14 C24 . 1.474(6) ?
    C24 C34 . 1.269(7) ?
    C24 H24 . 0.9300 ?
    C34 C44 . 1.507(7) ?
    C34 H34 . 0.9300 ?
    C44 H441 . 0.9600 ?
    C44 H442 . 0.9600 ?
    C44 H443 . 0.9600 ?
    O15 C15 . 1.247(6) ?
    O25 C15 . 1.279(6) ?
    C15 C25 . 1.484(7) ?
    C25 C35 . 1.251(7) ?
    C25 H25 . 0.9300 ?
    C35 C45 . 1.523(7) ?
    C35 H35 . 0.9300 ?
    C45 H451 . 0.9600 ?
    C45 H452 . 0.9600 ?
    C45 H453 . 0.9600 ?
    O16 C16 . 1.265(5) ?
    O16 Cu1 1_655 2.215(3) ?
    O26 C16 . 1.267(5) ?
    C16 C26 . 1.481(6) ?
    C26 C36 . 1.305(6) ?
    C26 H26 . 0.9300 ?
    C36 C46 . 1.503(7) ?
    C36 H36 . 0.9300 ?
    C46 H461 . 0.9600 ?
    C46 H462 . 0.9600 ?
    C46 H463 . 0.9600 ?
    O17 C17 . 1.268(5) ?
    O27 C17 . 1.259(5) ?
    C17 C27 . 1.471(6) ?
    C27 C37 . 1.306(6) ?
    C27 H27 . 0.9300 ?
    C37 C47 . 1.493(6) ?
    C37 H37 . 0.9300 ?
    C47 H471 . 0.9600 ?
    C47 H472 . 0.9600 ?
    C47 H473 . 0.9600 ?
    O18 C18 . 1.258(6) ?
    O28 C18 . 1.258(5) ?
    C18 C28 . 1.471(7) ?
    C28 C38 . 1.282(7) ?
    C28 H28 . 0.9300 ?
    C38 C48 . 1.520(8) ?
    C38 H38 . 0.9300 ?
    C48 H481 . 0.9600 ?
    C48 H482 . 0.9600 ?
    C48 H483 . 0.9600 ?
    O19 C19 . 1.274(5) ?
    O29 C19 . 1.247(6) ?
    C19 C29 . 1.484(7) ?
    C29 C39 . 1.244(7) ?
    C29 H29 . 0.9300 ?
    C39 C49 . 1.524(8) ?
    C39 H39 . 0.9300 ?
    C49 H491 . 0.9600 ?
    C49 H492 . 0.9600 ?
    C49 H493 . 0.9600 ?
    O10 C10 . 1.276(5) ?
    O20 C10 . 1.247(6) ?
    C10 C20 . 1.471(6) ?
    C20 C30 . 1.280(6) ?
    C20 H20 . 0.9300 ?
    C30 C40 . 1.504(7) ?
    C30 H30 . 0.9300 ?
    C40 H401 . 0.9600 ?
    C40 H402 . 0.9600 ?
    C40 H403 . 0.9600 ?
loop_
    _geom_angle_atom_site_label_1
    _geom_angle_atom_site_label_2
    _geom_angle_atom_site_label_3
    _geom_angle_site_symmetry_1
    _geom_angle_site_symmetry_3
    _geom_angle
    _geom_angle_publ_flag
    O17 Ho1 O1W . . 156.53(12) ?
    O17 Ho1 O18 . . 114.16(12) ?
    O1W Ho1 O18 . . 78.12(13) ?
    O17 Ho1 O10 . . 74.47(12) ?
    O1W Ho1 O10 . . 128.45(12) ?
    O18 Ho1 O10 . . 81.98(13) ?
    O17 Ho1 O29 . . 83.87(12) ?
    O1W Ho1 O29 . . 91.91(12) ?
    O18 Ho1 O29 . . 154.75(12) ?
    O10 Ho1 O29 . . 86.49(13) ?
    O17 Ho1 O2W . . 77.88(11) ?
    O1W Ho1 O2W . . 84.11(12) ?
    O18 Ho1 O2W . . 83.50(12) ?
    O10 Ho1 O2W . . 139.90(12) ?
    O29 Ho1 O2W . . 118.86(12) ?
    O17 Ho1 O20 . . 125.65(12) ?
    O1W Ho1 O20 . . 75.24(12) ?
    O18 Ho1 O20 . . 77.99(13) ?
    O10 Ho1 O20 . . 54.19(12) ?
    O29 Ho1 O20 . . 77.04(12) ?
    O2W Ho1 O20 . . 154.61(12) ?
    O17 Ho1 O19 . . 90.55(11) ?
    O1W Ho1 O19 . . 69.15(11) ?
    O18 Ho1 O19 . . 139.70(12) ?
    O10 Ho1 O19 . . 137.13(12) ?
    O29 Ho1 O19 . . 51.59(11) ?
    O2W Ho1 O19 . . 70.65(11) ?
    O20 Ho1 O19 . . 113.99(12) ?
    O17 Ho1 C10 . . 100.30(14) ?
    O1W Ho1 C10 . . 101.70(14) ?
    O18 Ho1 C10 . . 79.30(14) ?
    O10 Ho1 C10 . . 27.41(13) ?
    O29 Ho1 C10 . . 80.15(14) ?
    O2W Ho1 C10 . . 160.21(14) ?
    O20 Ho1 C10 . . 26.79(13) ?
    O19 Ho1 C10 . . 129.13(13) ?
    O17 Ho1 O28 . . 65.47(11) ?
    O1W Ho1 O28 . . 120.94(11) ?
    O18 Ho1 O28 . . 49.06(11) ?
    O10 Ho1 O28 . . 74.49(12) ?
    O29 Ho1 O28 . . 147.11(11) ?
    O2W Ho1 O28 . . 67.79(11) ?
    O20 Ho1 O28 . . 110.60(12) ?
    O19 Ho1 O28 . . 135.29(10) ?
    C10 Ho1 O28 . . 93.36(14) ?
    O28 Ho2 O4W . . 153.86(12) ?
    O28 Ho2 O26 . . 84.46(12) ?
    O4W Ho2 O26 . . 92.03(12) ?
    O28 Ho2 O3W . . 78.27(12) ?
    O4W Ho2 O3W . . 82.01(12) ?
    O26 Ho2 O3W . . 122.71(11) ?
    O28 Ho2 O25 . . 78.79(12) ?
    O4W Ho2 O25 . . 126.57(12) ?
    O26 Ho2 O25 . . 82.95(12) ?
    O3W Ho2 O25 . . 143.21(12) ?
    O28 Ho2 O27 . . 118.99(12) ?
    O4W Ho2 O27 . . 74.51(12) ?
    O26 Ho2 O27 . . 150.39(11) ?
    O3W Ho2 O27 . . 82.13(12) ?
    O25 Ho2 O27 . . 84.32(12) ?
    O28 Ho2 O15 . . 129.71(12) ?
    O4W Ho2 O15 . . 73.50(12) ?
    O26 Ho2 O15 . . 75.11(11) ?
    O3W Ho2 O15 . . 150.52(12) ?
    O25 Ho2 O15 . . 53.73(12) ?
    O27 Ho2 O15 . . 75.79(12) ?
    O28 Ho2 O16 . . 88.38(12) ?
    O4W Ho2 O16 . . 69.54(11) ?
    O26 Ho2 O16 . . 51.66(10) ?
    O3W Ho2 O16 . . 73.46(11) ?
    O25 Ho2 O16 . . 133.95(11) ?
    O27 Ho2 O16 . . 138.68(11) ?
    O15 Ho2 O16 . . 111.57(11) ?
    O28 Ho2 O17 . . 68.17(12) ?
    O4W Ho2 O17 . . 121.43(11) ?
    O26 Ho2 O17 . . 146.01(11) ?
    O3W Ho2 O17 . . 72.35(11) ?
    O25 Ho2 O17 . . 72.57(11) ?
    O27 Ho2 O17 . . 50.84(10) ?
    O15 Ho2 O17 . . 106.72(11) ?
    O16 Ho2 O17 . . 141.66(10) ?
    O28 Ho2 C17 . . 93.83(14) ?
    O4W Ho2 C17 . . 96.66(13) ?
    O26 Ho2 C17 . . 163.08(13) ?
    O3W Ho2 C17 . . 73.06(12) ?
    O25 Ho2 C17 . . 80.22(13) ?
    O27 Ho2 C17 . . 25.24(11) ?
    O15 Ho2 C17 . . 93.46(13) ?
    O16 Ho2 C17 . . 145.23(12) ?
    O17 Ho2 C17 . . 25.92(11) ?
    O12 Cu1 O13 . . 88.88(16) ?
    O12 Cu1 O14 . . 167.90(15) ?
    O13 Cu1 O14 . . 89.40(16) ?
    O12 Cu1 O11 . . 90.28(15) ?
    O13 Cu1 O11 . . 166.73(15) ?
    O14 Cu1 O11 . . 88.65(15) ?
    O12 Cu1 O16 . 1_455 102.25(14) ?
    O13 Cu1 O16 . 1_455 103.16(14) ?
    O14 Cu1 O16 . 1_455 89.80(14) ?
    O11 Cu1 O16 . 1_455 89.96(13) ?
    O12 Cu1 Cu2 . . 85.23(11) ?
    O13 Cu1 Cu2 . . 83.69(11) ?
    O14 Cu1 Cu2 . . 82.68(11) ?
    O11 Cu1 Cu2 . . 83.04(11) ?
    O16 Cu1 Cu2 1_455 . 169.82(9) ?
    O21 Cu2 O23 . . 168.65(16) ?
    O21 Cu2 O24 . . 89.72(16) ?
    O23 Cu2 O24 . . 91.67(15) ?
    O21 Cu2 O22 . . 87.21(16) ?
    O23 Cu2 O22 . . 89.05(15) ?
    O24 Cu2 O22 . . 167.66(15) ?
    O21 Cu2 O19 . . 100.40(14) ?
    O23 Cu2 O19 . . 90.55(14) ?
    O24 Cu2 O19 . . 98.19(14) ?
    O22 Cu2 O19 . . 94.12(14) ?
    O21 Cu2 Cu1 . . 84.83(11) ?
    O23 Cu2 Cu1 . . 84.07(11) ?
    O24 Cu2 Cu1 . . 85.14(11) ?
    O22 Cu2 Cu1 . . 82.68(11) ?
    O19 Cu2 Cu1 . . 173.77(9) ?
    C11 O11 Cu1 . . 123.2(3) ?
    C11 O21 Cu2 . . 123.8(3) ?
    O21 C11 O11 . . 124.9(5) ?
    O21 C11 C21 . . 118.8(5) ?
    O11 C11 C21 . . 116.3(5) ?
    C31 C21 C11 . . 123.1(6) ?
    C31 C21 H21 . . 118.4 ?
    C11 C21 H21 . . 118.4 ?
    C21 C31 C41 . . 124.8(7) ?
    C21 C31 H31 . . 117.6 ?
    C41 C31 H31 . . 117.6 ?
    C31 C41 H411 . . 109.5 ?
    C31 C41 H412 . . 109.5 ?
    H411 C41 H412 . . 109.5 ?
    C31 C41 H413 . . 109.5 ?
    H411 C41 H413 . . 109.5 ?
    H412 C41 H413 . . 109.5 ?
    C12 O12 Cu1 . . 123.2(3) ?
    C12 O22 Cu2 . . 123.2(3) ?
    O12 C12 O22 . . 125.1(5) ?
    O12 C12 C22 . . 116.9(5) ?
    O22 C12 C22 . . 118.0(5) ?
    C32 C22 C12 . . 125.1(6) ?
    C32 C22 H22 . . 117.4 ?
    C12 C22 H22 . . 117.4 ?
    C22 C32 C42 . . 125.4(6) ?
    C22 C32 H32 . . 117.3 ?
    C42 C32 H32 . . 117.3 ?
    C32 C42 H421 . . 109.5 ?
    C32 C42 H422 . . 109.5 ?
    H421 C42 H422 . . 109.5 ?
    C32 C42 H423 . . 109.5 ?
    H421 C42 H423 . . 109.5 ?
    H422 C42 H423 . . 109.5 ?
    C13 O13 Cu1 . . 124.0(4) ?
    C13 O23 Cu2 . . 122.2(3) ?
    O13 C13 O23 . . 125.5(5) ?
    O13 C13 C23 . . 118.4(5) ?
    O23 C13 C23 . . 116.2(5) ?
    C33 C23 C13 . . 123.0(6) ?
    C33 C23 H23 . . 118.5 ?
    C13 C23 H23 . . 118.5 ?
    C23 C33 C43 . . 125.1(7) ?
    C23 C33 H33 . . 117.5 ?
    C43 C33 H33 . . 117.5 ?
    C33 C43 H431 . . 109.5 ?
    C33 C43 H432 . . 109.5 ?
    H431 C43 H432 . . 109.5 ?
    C33 C43 H433 . . 109.5 ?
    H431 C43 H433 . . 109.5 ?
    H432 C43 H433 . . 109.5 ?
    C14 O14 Cu1 . . 125.1(3) ?
    C14 O24 Cu2 . . 122.1(3) ?
    O24 C14 O14 . . 124.8(5) ?
    O24 C14 C24 . . 120.7(5) ?
    O14 C14 C24 . . 114.5(5) ?
    C34 C24 C14 . . 125.3(6) ?
    C34 C24 H24 . . 117.4 ?
    C14 C24 H24 . . 117.4 ?
    C24 C34 C44 . . 126.0(6) ?
    C24 C34 H34 . . 117.0 ?
    C44 C34 H34 . . 117.0 ?
    C34 C44 H441 . . 109.5 ?
    C34 C44 H442 . . 109.5 ?
    H441 C44 H442 . . 109.5 ?
    C34 C44 H443 . . 109.5 ?
    H441 C44 H443 . . 109.5 ?
    H442 C44 H443 . . 109.5 ?
    C15 O15 Ho2 . . 92.3(3) ?
    C15 O25 Ho2 . . 94.3(3) ?
    O15 C15 O25 . . 119.4(5) ?
    O15 C15 C25 . . 117.7(5) ?
    O25 C15 C25 . . 122.8(5) ?
    C35 C25 C15 . . 123.7(6) ?
    C35 C25 H25 . . 118.2 ?
    C15 C25 H25 . . 118.2 ?
    C25 C35 C45 . . 125.3(7) ?
    C25 C35 H35 . . 117.4 ?
    C45 C35 H35 . . 117.4 ?
    C35 C45 H451 . . 109.5 ?
    C35 C45 H452 . . 109.5 ?
    H451 C45 H452 . . 109.5 ?
    C35 C45 H453 . . 109.5 ?
    H451 C45 H453 . . 109.5 ?
    H452 C45 H453 . . 109.5 ?
    C16 O16 Cu1 . 1_655 130.2(3) ?
    C16 O16 Ho2 . . 87.8(3) ?
    Cu1 O16 Ho2 1_655 . 136.55(14) ?
    C16 O26 Ho2 . . 100.8(3) ?
    O16 C16 O26 . . 119.7(4) ?
    O16 C16 C26 . . 120.3(5) ?
    O26 C16 C26 . . 120.0(4) ?
    C36 C26 C16 . . 123.6(5) ?
    C36 C26 H26 . . 118.2 ?
    C16 C26 H26 . . 118.2 ?
    C26 C36 C46 . . 125.8(6) ?
    C26 C36 H36 . . 117.1 ?
    C46 C36 H36 . . 117.1 ?
    C36 C46 H461 . . 109.5 ?
    C36 C46 H462 . . 109.5 ?
    H461 C46 H462 . . 109.5 ?
    C36 C46 H463 . . 109.5 ?
    H461 C46 H463 . . 109.5 ?
    H462 C46 H463 . . 109.5 ?
    C17 O17 Ho1 . . 154.1(3) ?
    C17 O17 Ho2 . . 88.5(3) ?
    Ho1 O17 Ho2 . . 115.70(12) ?
    C17 O27 Ho2 . . 100.6(3) ?
    O27 C17 O17 . . 118.6(4) ?
    O27 C17 C27 . . 121.5(4) ?
    O17 C17 C27 . . 119.9(5) ?
    O27 C17 Ho2 . . 54.1(2) ?
    O17 C17 Ho2 . . 65.6(3) ?
    C27 C17 Ho2 . . 167.4(4) ?
    C37 C27 C17 . . 123.0(5) ?
    C37 C27 H27 . . 118.5 ?
    C17 C27 H27 . . 118.5 ?
    C27 C37 C47 . . 124.5(6) ?
    C27 C37 H37 . . 117.7 ?
    C47 C37 H37 . . 117.7 ?
    C37 C47 H471 . . 109.5 ?
    C37 C47 H472 . . 109.5 ?
    H471 C47 H472 . . 109.5 ?
    C37 C47 H473 . . 109.5 ?
    H471 C47 H473 . . 109.5 ?
    H472 C47 H473 . . 109.5 ?
    C18 O18 Ho1 . . 106.2(3) ?
    C18 O28 Ho2 . . 163.0(4) ?
    C18 O28 Ho1 . . 85.3(3) ?
    Ho2 O28 Ho1 . . 110.63(13) ?
    O18 C18 O28 . . 119.3(5) ?
    O18 C18 C28 . . 121.0(5) ?
    O28 C18 C28 . . 119.7(5) ?
    C38 C28 C18 . . 123.1(7) ?
    C38 C28 H28 . . 118.5 ?
    C18 C28 H28 . . 118.5 ?
    C28 C38 C48 . . 124.9(9) ?
    C28 C38 H38 . . 117.6 ?
    C48 C38 H38 . . 117.6 ?
    C38 C48 H481 . . 109.5 ?
    C38 C48 H482 . . 109.5 ?
    H481 C48 H482 . . 109.5 ?
    C38 C48 H483 . . 109.5 ?
    H481 C48 H483 . . 109.5 ?
    H482 C48 H483 . . 109.5 ?
    C19 O19 Cu2 . . 129.3(3) ?
    C19 O19 Ho1 . . 87.9(3) ?
    Cu2 O19 Ho1 . . 138.47(15) ?
    C19 O29 Ho1 . . 100.7(3) ?
    O29 C19 O19 . . 119.7(5) ?
    O29 C19 C29 . . 122.2(5) ?
    O19 C19 C29 . . 117.9(5) ?
    C39 C29 C19 . . 124.3(7) ?
    C39 C29 H29 . . 117.9 ?
    C19 C29 H29 . . 117.9 ?
    C29 C39 C49 . . 125.2(8) ?
    C29 C39 H39 . . 117.4 ?
    C49 C39 H39 . . 117.4 ?
    C39 C49 H491 . . 109.5 ?
    C39 C49 H492 . . 109.5 ?
    H491 C49 H492 . . 109.5 ?
    C39 C49 H493 . . 109.5 ?
    H491 C49 H493 . . 109.5 ?
    H492 C49 H493 . . 109.5 ?
    C10 O10 Ho1 . . 94.2(3) ?
    C10 O20 Ho1 . . 92.3(3) ?
    O20 C10 O10 . . 119.3(5) ?
    O20 C10 C20 . . 122.4(5) ?
    O10 C10 C20 . . 118.3(5) ?
    O20 C10 Ho1 . . 60.9(3) ?
    O10 C10 Ho1 . . 58.4(3) ?
    C20 C10 Ho1 . . 175.9(4) ?
    C30 C20 C10 . . 124.3(6) ?
    C30 C20 H20 . . 117.9 ?
    C10 C20 H20 . . 117.9 ?
    C20 C30 C40 . . 127.3(6) ?
    C20 C30 H30 . . 116.3 ?
    C40 C30 H30 . . 116.3 ?
    C30 C40 H401 . . 109.5 ?
    C30 C40 H402 . . 109.5 ?
    H401 C40 H402 . . 109.5 ?
    C30 C40 H403 . . 109.5 ?
    H401 C40 H403 . . 109.5 ?
    H402 C40 H403 . . 109.5 ?
data_global
_journal_date_recd_electronic     2008-10-14
_journal_date_accepted     2008-10-20
_journal_name_full     'Acta Crystallographica, Section E'
_journal_year     2008
_journal_volume     64
_journal_issue     11
_journal_page_first     m1463
_journal_page_last     m1464
_journal_paper_category     QM
_journal_coeditor_code     HB2821
_publ_contact_author
;
 Baggio, Ricardo F.
 Departamento de F\'isica,
 Comisi\'on Nacional de Energ\'ia At\'omica.
 Av. gral Paz 1499,
 1650 San Mart\'in, Buenos Aires, Argentina.
;
_publ_contact_author_email     baggio@cnea.gov.ar
_publ_contact_author_fax     54-11-6772_7121
_publ_contact_author_phone     54-11-6772_7109
_publ_section_title
;\
<i>catena</i>-Poly[[[tetrakis(\m-2-butenoato)dicopper(II)]-\m-2-butenoato-\
[diaqua(2-butenoato)holmium(III)]-di-\m-2-butenoato-[diaqua(2-butenoato)\
holmium(III)]-\m-2-butenoato] trihydrate]
;
loop_
    _publ_author_name
    _publ_author_footnote
    _publ_author_address
    "Perec, Mireille" .
;
Departamento de Qu\'imica Inorg\'anica, Anal\'itica y Qu\'imica F\'isica,
INQUIMAE,
Facultad de Ciencias Exactas y Naturales,
Universidad de Buenos Aires,
Ciudad Universitaria, Pabell\'on II,
1428 Buenos Aires, Argentina
;
    'Garland, Maria Teresa' .
;
Departamento de F\'isica,
Facultad de Ciencias F\'isicas y Matem\'aticas and CIMAT,
Universidad de Chile,
Santiago de Chile, Chile
;
    'Baggio, Ricardo' .
;
Departamento de F\'isica, Centro At\'omico Constituyentes,
Comisi\'on Nacional de Energ\'ia At\'omica.
Buenos Aires, Argentina
;
