# Supplementary material for: catena-Poly[[[tetra­kis(μ-2-butenoato)dicopper(II)]-μ-2-butenoato-[diaqua­(2-butenoato)holmium(III)]-di-μ-2-butenoato-[diaqua­(2-butenoato)holmium(III)]-μ-2-butenoato] trihydrate]
Source: Acta Crystallogr Sect E Struct Rep Online. 2008 Oct 25;64(Pt 11):m1463–4. doi: 10.1107/S1600536808034296 (PMC2959781; doi:10.1107/S1600536808034296)
Supplement: Supplementary file 2 [file e-64-m1463-Isup2.hkl]

# 
# h,k,l, Fc-squared, Fo-squared, sigma(Fo-squared) and status flag 
# 
data_I
_shelx_title ' hocucrt21 in P2(1)/c' 
_shelx_refln_list_code          4 
_shelx_F_calc_maximum      880.89 
_exptl_crystal_F_000      2848.00 
_reflns_d_resolution_high  0.7519 
 
loop_ 
 _symmetry_equiv_pos_as_xyz 
 'x, y, z' 
 '-x, y+1/2, -z+1/2' 
 '-x, -y, -z' 
 'x, -y-1/2, z-1/2' 
 
_cell_length_a    13.8856 
_cell_length_b    22.0780 
_cell_length_c    19.8458 
_cell_angle_alpha  90.000 
_cell_angle_beta  107.152 
_cell_angle_gamma  90.000 
 
_shelx_F_squared_multiplier     1.000 
 
loop_ 
 _refln_index_h 
 _refln_index_k 
 _refln_index_l 
 _refln_F_squared_calc 
 _refln_F_squared_meas 
 _refln_F_squared_sigma 
 _refln_observed_status 
   3   0   0     3160.30     2780.98    178.59 o 
   4   0   0       68.26      406.42     97.93 o 
   5   0   0    13874.49    13922.95    592.29 o 
   6   0   0    90535.76    87280.53   2122.25 o 
   7   0   0    18762.32    18785.72    811.68 o 
   8   0   0     8924.73     6928.47    517.57 o 
   9   0   0      419.68      449.86    217.12 o 
  10   0   0    11127.42     9973.49    709.55 o 
  11   0   0       12.24       69.68    216.78 o 
  12   0   0      289.65      934.24    452.49 o 
  13   0   0     1651.92     2420.76    566.05 o 
  14   0   0      249.51      209.90    283.02 o 
  15   0   0    13542.44    14702.61   1526.95 o 
  16   0   0     4496.28     5520.25    894.66 o 
  17   0   0     2542.35     2297.74    438.73 o 
   1   1   0    17544.42    19992.21    374.68 o 
   2   1   0   111423.81   111888.67    902.43 o 
   3   1   0      168.68      694.33     88.29 o 
   4   1   0   204389.69   205019.80   1650.81 o 
   5   1   0    29940.90    30922.89    613.83 o 
   6   1   0    46845.52    43195.14    792.64 o 
   7   1   0      104.47      189.67    107.24 o 
   8   1   0     1159.66     1278.16    197.30 o 
   9   1   0       36.62       33.63     89.93 o 
  10   1   0    26594.90    25909.07    812.73 o 
  11   1   0    25348.53    24699.39    963.28 o 
  12   1   0    39655.33    39767.61   1568.09 o 
  13   1   0      445.27      664.37    263.04 o 
  14   1   0     3265.90     2947.76    494.12 o 
  15   1   0      167.75      193.01    196.91 o 
  16   1   0      834.52     1137.91    312.97 o 
  17   1   0     2130.97     2497.56    575.94 o 
   0   2   0   775967.25   654165.75   3854.80 o 
   1   2   0     4545.88     4124.60    137.08 o 
   2   2   0    24458.38    22582.13    357.87 o 
   3   2   0    30859.75    33685.17    566.22 o 
   4   2   0     1272.01     1367.66    129.60 o 
   5   2   0     4060.05     3742.38    238.11 o 
   6   2   0    90343.59    89806.89   1665.57 o 
   7   2   0     7526.20     7541.69    356.87 o 
   8   2   0     7679.70     7027.86    384.48 o 
   9   2   0     2399.78     2202.06    283.81 o 
  10   2   0     7184.23     6498.06    457.91 o 
  11   2   0      111.99      158.06    143.86 o 
  12   2   0     4342.00     5120.90    446.21 o 
  13   2   0     1707.20     1841.66    419.33 o 
  14   2   0     2204.75     1878.42    369.90 o 
  15   2   0     6942.20     7430.51    743.36 o 
  16   2   0     1559.87     1487.84    788.85 o 
  17   2   0     1027.06      724.40    203.51 o 
   1   3   0    26863.95    26505.38    286.39 o 
   2   3   0    49341.18    47614.71    595.58 o 
   3   3   0      403.97      333.37     48.22 o 
   4   3   0    49498.21    46654.34   2222.90 o 
   5   3   0     8977.24     8293.81    363.21 o 
   6   3   0     7160.86     7443.69    389.32 o 
   7   3   0    17181.85    15986.59    746.40 o 
   8   3   0     6115.46     5357.57    374.34 o 
   9   3   0    12451.51    11319.24    582.87 o 
  10   3   0     4744.69     4275.47    383.17 o 
  11   3   0     1579.68     1381.66    246.41 o 
  12   3   0     8431.83     8074.94    569.67 o 
  13   3   0     1563.03     1785.83    431.86 o 
  14   3   0       83.40      101.95    157.55 o 
  15   3   0     2330.49     2429.02    433.17 o 
  16   3   0       40.41      183.45    190.82 o 
   0   4   0    43283.51    40668.00   1234.91 o 
   1   4   0    42793.55    46425.13    365.14 o 
   2   4   0     2024.64     1717.59     90.12 o 
   3   4   0    71692.72    69511.55   1322.33 o 
   4   4   0    12053.07    11609.14    384.09 o 
   5   4   0    29650.88    28920.54    809.90 o 
   6   4   0    22560.95    20623.23    800.25 o 
   7   4   0        0.78       89.41    110.71 o 
   8   4   0      345.81      258.79    130.44 o 
   9   4   0    18003.50    17460.37    714.64 o 
  10   4   0     3950.69     3955.22    363.59 o 
  11   4   0      173.77      250.29    148.49 o 
  12   4   0     5481.34     5776.68    490.39 o 
  13   4   0     2812.74     3017.51    541.32 o 
  14   4   0     3263.64     3205.32    470.19 o 
  15   4   0       29.77      177.41    175.88 o 
  16   4   0       16.43      164.31    315.71 o 
   1   5   0    32517.48    32572.81    369.37 o 
   2   5   0    61194.45    65895.80    592.08 o 
   3   5   0    55641.91    59942.45   1207.31 o 
   4   5   0     1651.17     1973.69    128.85 o 
   5   5   0      593.80      819.71    133.26 o 
   6   5   0     4656.12     5264.15    393.92 o 
   7   5   0    61099.94    59151.85   1426.19 o 
   8   5   0    17260.36    17130.25   1278.34 o 
   9   5   0    48907.02    46792.88   1166.13 o 
  10   5   0     3853.97     4115.80    373.56 o 
  11   5   0     7226.92     7385.28    506.65 o 
  12   5   0      227.50      104.13    111.41 o 
  13   5   0     3095.78     3426.77    366.34 o 
  14   5   0     2235.33     2152.01    373.08 o 
  15   5   0     5000.05     4878.50    933.38 o 
  16   5   0       15.49       71.40    288.19 o 
   0   6   0    53014.95    62046.61    771.61 o 
   1   6   0    42048.27    46959.19    542.91 o 
   2   6   0     2121.01     2505.93    119.87 o 
   3   6   0   213730.67   214922.22   1582.98 o 
   4   6   0    24441.05    26661.00    531.87 o 
   5   6   0   100388.67   108013.30   1481.56 o 
   6   6   0      166.12      167.42    111.83 o 
   7   6   0      837.39     1025.33    248.84 o 
   8   6   0      790.10      894.99    262.97 o 
   9   6   0     7472.29     6947.02    454.67 o 
  10   6   0      206.91      180.52    121.69 o 
  11   6   0     2469.64     2531.73    300.65 o 
  12   6   0     1705.57     2086.85    345.34 o 
  13   6   0     1069.03     1328.38    231.07 o 
  14   6   0      786.14     1120.05    511.85 o 
  15   6   0     1316.78     1735.99    678.74 o 
  16   6   0      883.80      908.43    379.37 o 
   1   7   0    16036.51    14021.91    261.38 o 
   2   7   0       17.49       23.99     30.57 o 
   3   7   0    52415.45    53769.76    964.47 o 
   4   7   0    12286.58    12915.74    342.28 o 
   5   7   0      895.68     1020.80    139.04 o 
   6   7   0     3604.67     3560.18    239.12 o 
   7   7   0    23706.49    24261.42    926.98 o 
   8   7   0     3718.36     2965.79    357.34 o 
   9   7   0    54950.68    56087.73   2504.20 o 
  10   7   0     3560.43     3605.56    342.20 o 
  11   7   0    11994.72    12453.91    648.34 o 
  12   7   0     4144.97     4214.76    363.39 o 
  13   7   0     1762.93     1877.07    613.36 o 
  14   7   0     1254.66      695.09    405.18 o 
  15   7   0     3851.28     3779.10    816.38 o 
  16   7   0       36.74        3.44    289.91 o 
   0   8   0    25914.02    25948.53    540.33 o 
   1   8   0     9915.19     9825.51    239.35 o 
   2   8   0     3314.35     3346.25    143.24 o 
   3   8   0   110307.24   121662.04   2147.88 o 
   4   8   0    13719.97    13220.43    419.10 o 
   5   8   0    39695.99    40738.30    717.07 o 
   6   8   0     1996.69     2267.17    186.73 o 
   7   8   0       20.60       94.96     88.89 o 
   8   8   0      309.52      448.69    200.01 o 
   9   8   0      731.52     1153.51    234.71 o 
  10   8   0     2217.98     2304.46    273.65 o 
  11   8   0     2383.62     2748.46    340.83 o 
  12   8   0       12.80        0.00    203.02 o 
  13   8   0        0.79       92.05    245.17 o 
  14   8   0       50.03       36.23    160.48 o 
  15   8   0     1201.58      958.07    315.28 o 
  16   8   0      750.87      388.66    421.95 o 
   1   9   0     6982.18     6273.19    204.05 o 
   2   9   0    34175.76    35296.42    531.87 o 
   3   9   0    11075.06    10974.65    278.21 o 
   4   9   0      619.38      567.23     85.18 o 
   5   9   0      277.93      318.69     77.80 o 
   6   9   0     2237.86     1913.79    188.76 o 
   7   9   0      143.44      303.37    106.02 o 
   8   9   0    12342.02    12451.89    577.42 o 
   9   9   0     2562.24     2853.48    288.59 o 
  10   9   0     1120.17     1084.82    292.27 o 
  11   9   0     1109.70     1063.99    351.84 o 
  12   9   0     1282.48     1435.32    306.12 o 
  13   9   0      487.79      391.62    201.62 o 
  14   9   0     1316.52     1418.25    355.53 o 
  15   9   0       94.46      299.53    255.07 o 
  16   9   0      654.72      217.64    244.31 o 
   0  10   0     1340.55     1271.57    136.92 o 
   1  10   0     4741.92     4501.99    160.42 o 
   2  10   0    57866.26    59688.99    675.77 o 
   3  10   0     3411.31     3285.80    162.19 o 
   4  10   0    52065.53    52645.65    754.49 o 
   5  10   0     1469.72     1287.39    139.05 o 
   6  10   0      142.08      211.29    104.11 o 
   7  10   0      326.89      551.81    136.86 o 
   8  10   0     2007.46     2015.48    241.81 o 
   9  10   0      237.22      300.22    191.45 o 
  10  10   0     5871.29     6526.58    591.25 o 
  11  10   0     7803.66     7997.65    680.33 o 
  12  10   0     1101.80     1190.61    569.49 o 
  13  10   0     4052.79     3902.90    510.07 o 
  14  10   0     1364.62      932.63    497.23 o 
  15  10   0        0.71       41.46    166.11 o 
   1  11   0    13288.03    13267.67    342.91 o 
   2  11   0    92414.73    94575.57    888.96 o 
   3  11   0      938.95     1148.61    107.77 o 
   4  11   0     2433.41     2437.91    152.27 o 
   5  11   0      989.61     1072.70    135.20 o 
   6  11   0     9592.46     9909.31    400.00 o 
   7  11   0    11447.69    10888.56    544.65 o 
   8  11   0    30527.99    31708.13   1197.99 o 
   9  11   0     3717.36     3104.94    386.50 o 
  10  11   0     3783.30     4637.53    595.73 o 
  11  11   0      686.99      600.38    317.86 o 
  12  11   0     1539.41     1391.77    351.84 o 
  13  11   0     5806.83     5692.08    594.38 o 
  14  11   0     7218.20     5743.92   1009.08 o 
  15  11   0     1530.96     1277.48    510.99 o 
   0  12   0     8303.79     9543.61    415.84 o 
   1  12   0     1858.54     1821.40    131.65 o 
   2  12   0    74208.86    75056.35    829.41 o 
   3  12   0    35406.18    35584.50    582.94 o 
   4  12   0    57251.95    60633.22    912.03 o 
   5  12   0      125.39      243.96     78.07 o 
   6  12   0       39.60       96.43     97.33 o 
   7  12   0     1292.46     1398.06    240.75 o 
   8  12   0     8619.55     8075.69    503.93 o 
   9  12   0     5387.62     5471.92    517.59 o 
  10  12   0     7759.62     7207.07    611.26 o 
  11  12   0     2683.86     2848.55    775.09 o 
  12  12   0     3603.36     4542.42   1288.66 o 
  13  12   0     7878.77     6426.96   1041.77 o 
  14  12   0     1754.84     1006.50    467.98 o 
  15  12   0      342.08      264.96    248.61 o 
   1  13   0    21498.41    21278.82    453.54 o 
   2  13   0    33014.97    33920.67    634.77 o 
   3  13   0     1469.94     1703.07    139.55 o 
   4  13   0       80.32      249.81     93.73 o 
   5  13   0     8947.95     8236.18    376.47 o 
   6  13   0     9834.43     9721.64    411.68 o 
   7  13   0    10051.57    10399.82    554.54 o 
   8  13   0    25471.74    24684.47   1126.84 o 
   9  13   0     6593.25     8265.40    655.88 o 
  10  13   0      371.98      467.85    191.60 o 
  11  13   0      550.92      337.22    367.33 o 
  12  13   0     1558.56      992.73    510.99 o 
  13  13   0     3679.08     3047.88    720.03 o 
  14  13   0     8980.37     8436.51   1216.40 o 
   0  14   0       25.39       70.81     87.86 o 
   1  14   0     9851.96     9865.09    319.50 o 
   2  14   0    26023.09    26224.08    575.22 o 
   3  14   0    20097.78    20247.12    556.48 o 
   4  14   0     8958.51     9122.87    384.17 o 
   5  14   0     1237.74     1147.20    167.11 o 
   6  14   0      555.32      542.17    126.79 o 
   7  14   0    12502.09    12258.30    548.06 o 
   8  14   0     2983.53     3339.60    320.28 o 
   9  14   0     5677.96     4709.03    813.80 o 
  10  14   0     6419.19     5301.75    950.58 o 
  11  14   0        5.72       56.78    313.13 o 
  12  14   0     2745.55     3077.13    750.14 o 
  13  14   0     3623.71     3391.98    777.67 o 
  14  14   0        2.01        0.86    278.72 o 
   1  15   0    14255.68    14961.78    403.52 o 
   2  15   0      296.51      384.06    106.93 o 
   3  15   0       59.68       90.42     81.69 o 
   4  15   0     5917.86     6273.46    324.14 o 
   5  15   0    31260.54    31579.10   1063.53 o 
   6  15   0       15.44      161.35     93.70 o 
   7  15   0      562.41      545.19    187.80 o 
   8  15   0     5960.88     5777.75    487.45 o 
   9  15   0      368.44      367.83    221.39 o 
  10  15   0     4390.31     5044.86    649.53 o 
  11  15   0    11965.32    12538.21   1492.54 o 
  12  15   0      136.25       59.36    398.30 o 
  13  15   0      476.87      315.71    385.39 o 
  14  15   0     2585.64     3241.51    922.62 o 
  15  15   0      382.30      167.75    308.83 o 
   0  16   0     7525.72     7422.17    413.34 o 
   1  16   0    47381.04    46918.26    851.11 o 
   2  16   0      101.36      225.43     84.20 o 
   3  16   0     1450.04     1886.27    190.95 o 
   4  16   0        0.60       63.50     77.68 o 
   5  16   0    10682.49    11034.38    563.99 o 
   6  16   0     8400.69     8649.82    497.95 o 
   7  16   0    17051.03    17840.66    844.19 o 
   8  16   0      871.27      892.49    245.63 o 
   9  16   0      820.19     1145.40    355.02 o 
  10  16   0     2867.49     2524.94    528.66 o 
  11  16   0      672.21      789.40    320.57 o 
  12  16   0      977.36     1047.04    367.38 o 
  13  16   0     1303.95     1318.82    358.40 o 
  14  16   0      376.01      363.89    289.05 o 
   1  17   0     8781.85     8676.05    372.05 o 
   2  17   0      211.63      182.79    107.40 o 
   3  17   0       18.53      101.14    109.76 o 
   4  17   0     3672.89     3636.98    317.37 o 
   5  17   0    40700.90    42105.30   1242.10 o 
   6  17   0     4072.54     3947.29    333.27 o 
   7  17   0     2978.20     3194.66    361.53 o 
   8  17   0      240.29      297.64    176.41 o 
   9  17   0      210.59      270.34    235.90 o 
  10  17   0     7922.11     9472.81    884.67 o 
  11  17   0    17049.02    19229.34   1313.06 o 
  12  17   0     2413.22     2139.24    467.98 o 
  13  17   0     3133.10     3006.82    482.93 o 
  14  17   0       84.51        0.86    286.46 o 
   0  18   0    12571.70    13215.18    755.20 o 
   1  18   0    22971.81    23645.24    876.73 o 
   2  18   0     3481.50     3180.91    343.15 o 
   3  18   0      749.34      726.88    170.31 o 
   4  18   0     1149.49     1226.95    211.20 o 
   5  18   0     9112.78     9063.55    536.61 o 
   6  18   0     7495.09     8226.03    498.97 o 
   7  18   0    20732.78    20403.75    938.19 o 
   8  18   0       69.06       70.36    144.59 o 
   9  18   0       41.58      270.21    253.34 o 
  10  18   0      970.44     1198.74    353.44 o 
  11  18   0      431.70      254.93    225.91 o 
  12  18   0      113.59      218.04    218.06 o 
  13  18   0      833.98     1243.31    253.76 o 
   1  19   0      880.72      883.09    297.45 o 
   2  19   0      449.15      446.52    149.90 o 
   3  19   0        3.44       10.07    112.14 o 
   4  19   0     5147.28     4995.28    363.40 o 
   5  19   0    18824.34    18830.06    935.21 o 
   6  19   0     1269.19     1172.28    286.77 o 
   7  19   0     1657.72     2254.69    351.58 o 
   8  19   0      747.85      685.71    223.06 o 
   9  19   0      189.09      154.19    194.70 o 
  10  19   0     1884.22     2298.40    510.09 o 
  11  19   0     4526.03     4793.36    637.40 o 
  12  19   0     1302.08     1293.58    407.33 o 
   0  20   0     1776.73     2186.77    679.60 o 
   1  20   0     3716.97     3414.74    485.86 o 
   2  20   0        3.49        1.29    170.93 o 
   3  20   0      560.42      376.68    219.68 o 
   4  20   0      920.26     1066.50    219.95 o 
   5  20   0      202.20      200.09    143.20 o 
   6  20   0     1618.06     2056.17    311.88 o 
   7  20   0     2439.95     2862.58    366.52 o 
   8  20   0      127.17      104.74    135.03 o 
   9  20   0        0.79      135.42    204.33 o 
  10  20   0      471.89      576.66    253.06 o 
  11  20   0       11.05        2.89    191.88 o 
  12  20   0        5.47       41.85    193.20 o 
   1  21   0      122.62      250.82    194.09 o 
   2  21   0     1151.92     1359.53    368.71 o 
   3  21   0       82.16      187.44    201.22 o 
   4  21   0       43.97      104.61    189.78 o 
   5  21   0       25.98        1.41    218.55 o 
   6  21   0      904.14      412.06    413.78 o 
   7  21   0      558.91      629.41    195.00 o 
   8  21   0     1016.42     1039.51    243.34 o 
   9  21   0      619.63      673.57    248.44 o 
  10  21   0      303.31      588.10    268.47 o 
  11  21   0        5.07      109.60    184.59 o 
   0  22   0     7022.50     7232.16    991.01 o 
   1  22   0     4368.82     4425.32    559.56 o 
   2  22   0     6748.36     7719.40   1177.26 o 
   3  22   0      466.65      544.18    305.39 o 
   4  22   0     5340.31     5517.44    615.78 o 
   5  22   0      842.83      875.74    387.97 o 
   6  22   0      850.80      850.79    470.56 o 
   7  22   0      521.14      643.47    453.35 o 
   8  22   0      245.36      333.86    311.41 o 
   9  22   0        7.04      228.43    218.95 o 
  10  22   0       86.26       46.11    189.35 o 
  11  22   0      154.70      272.70    278.72 o 
   1  23   0     1323.18     1269.64    376.86 o 
   2  23   0      261.77      676.28    286.85 o 
   3  23   0        8.07      183.54    198.55 o 
   4  23   0      626.45      865.97    302.01 o 
   5  23   0     2824.84     1806.53    680.46 o 
   6  23   0      944.76     1163.92    519.59 o 
   7  23   0     1071.32      919.61    482.60 o 
   8  23   0     2004.61     2248.70    714.01 o 
   9  23   0     1067.90      619.38    384.53 o 
   0  24   0     5566.74     5111.63    881.76 o 
   1  24   0     7118.36     7989.41    781.91 o 
   2  24   0     6132.30     5464.29    698.10 o 
   3  24   0      160.21      170.89    200.90 o 
   4  24   0     2918.72     2970.75    456.82 o 
   5  24   0      846.48      962.62    430.99 o 
   6  24   0     2746.30     2173.00    744.12 o 
   7  24   0     1569.00      769.07    350.98 o 
   8  24   0       20.61      172.91    252.91 o 
   1  25   0     1199.64     1044.10    339.45 o 
   2  25   0       31.07      284.03    177.95 o 
   3  25   0        1.65      197.97    197.07 o 
   4  25   0     1485.64     1023.70    390.56 o 
   5  25   0     3501.42     2505.92    826.70 o 
   6  25   0      231.42      389.70    279.58 o 
   7  25   0        6.00       32.69    258.08 o 
   0  26   0      583.50      504.11    370.77 o 
   1  26   0      654.45      709.23    289.70 o 
   2  26   0        2.21      176.98    216.78 o 
   3  26   0     1248.13     1427.35    261.87 o 
   4  26   0       47.43      242.59    253.78 o 
   5  26   0      415.41      110.97    268.40 o 
   1  27   0     2290.50     2342.92    688.63 o 
   2  27   0      795.83      841.49    220.18 o 
   3  27   0      167.41      126.26    169.23 o 
   4  27   0      126.59        0.86    238.29 o 
   0  28   0       78.28       79.14    264.10 o 
   1  28   0       87.56      306.89    211.62 o 
   2  28   0     1518.52     1333.25    524.76 o 
   2  29   0     2321.27     1858.15    277.00 o 
 -17   1   1       32.38      143.72    185.65 o 
 -16   1   1       18.11        2.96    193.86 o 
 -15   1   1       65.37       80.41    172.19 o 
 -14   1   1      333.71      556.10    224.99 o 
 -13   1   1      111.38       11.87    161.31 o 
 -12   1   1       10.54      142.40    177.88 o 
 -11   1   1       42.13       66.68    141.24 o 
 -10   1   1      399.60      572.83    225.37 o 
  -9   1   1     8588.00     9782.80    540.11 o 
  -8   1   1     3676.39     3128.00    291.80 o 
  -7   1   1     1486.27     1419.40    184.72 o 
  -6   1   1     6471.52     5901.62    374.57 o 
  -5   1   1     2184.99     2094.93    160.12 o 
  -4   1   1     1413.60     1273.75    121.61 o 
  -3   1   1    13160.41    13585.22    349.91 o 
  -2   1   1    49973.60    53803.32    537.19 o 
  -1   1   1    60383.61    67734.85   1083.49 o 
   1   1   1     3683.59     2890.71    101.85 o 
   2   1   1     2702.83     2241.26    112.40 o 
   3   1   1    11108.69    10259.48    331.01 o 
   4   1   1       45.19      149.47    119.15 o 
   5   1   1     5954.94     5880.80    319.77 o 
   6   1   1     1581.83     1691.91    218.83 o 
   7   1   1     2093.71     1718.93    199.42 o 
   8   1   1       96.65      171.98    111.57 o 
   9   1   1     2265.93     1910.63    257.59 o 
  10   1   1       48.44       79.71    106.82 o 
  11   1   1      115.34      131.01    111.92 o 
  12   1   1    10403.62     9526.06    640.27 o 
  13   1   1     3055.83     2892.68    371.15 o 
  14   1   1     3176.77     3117.29    463.55 o 
  15   1   1     1491.75     1404.47    371.01 o 
  16   1   1      361.31      589.81    330.34 o 
  17   1   1      167.18      171.58    191.26 o 
 -17   2   1      675.14     1118.33    444.75 o 
 -16   2   1      518.80      286.12    215.32 o 
 -15   2   1     3430.19     3722.19    515.93 o 
 -14   2   1     5225.88     4695.06    553.15 o 
 -13   2   1     9651.76    10115.79    818.88 o 
 -12   2   1    22320.79    23822.35   1202.27 o 
 -11   2   1      444.39      496.90    207.03 o 
 -10   2   1     1642.39     1655.83    286.98 o 
  -9   2   1     2448.60     2304.97    271.42 o 
  -8   2   1     2142.75     1899.83    236.11 o 
  -7   2   1    26501.15    24080.19    711.36 o 
  -6   2   1    15178.48    14811.28    511.89 o 
  -5   2   1     2086.47     1896.90    178.82 o 
  -4   2   1      108.84       45.97     52.19 o 
  -3   2   1       80.72      140.25     59.91 o 
  -2   2   1    29910.38    27822.72    614.69 o 
  -1   2   1    16293.28    19081.19    487.36 o 
   0   2   1    15736.97    13365.46    346.60 o 
   1   2   1    17786.46    15354.81    239.77 o 
   2   2   1    20495.58    21107.06    382.75 o 
   3   2   1     6604.78     6197.38    244.01 o 
   4   2   1    35287.78    36177.84    724.98 o 
   5   2   1    12946.75    11959.38    452.20 o 
   6   2   1    11741.34    10603.42    471.32 o 
   7   2   1     8843.15     8219.30    455.44 o 
   8   2   1    27169.94    24282.88    714.21 o 
   9   2   1    52298.48    50273.61   1092.08 o 
  10   2   1    16177.73    14612.31    624.26 o 
  11   2   1     4442.98     4415.04    356.32 o 
  12   2   1      500.16      419.09    186.12 o 
  13   2   1        6.11      146.00    133.29 o 
  14   2   1     4504.03     4224.16    547.33 o 
  15   2   1      493.40      826.83    267.90 o 
  16   2   1      241.25      254.35    240.80 o 
  17   2   1       63.73      339.80    269.26 o 
 -17   3   1      274.88      108.39    308.83 o 
 -16   3   1        9.45      118.76    177.94 o 
 -15   3   1      247.21      153.11    201.71 o 
 -14   3   1     4389.00     4709.87    564.37 o 
 -13   3   1       43.12      117.52    158.54 o 
 -12   3   1        0.27      182.87    187.95 o 
 -11   3   1        3.60       81.89    121.56 o 
 -10   3   1     5072.16     5163.08    417.95 o 
  -9   3   1    51748.78    51733.93   1207.98 o 
  -8   3   1    37535.87    36273.99    933.46 o 
  -7   3   1    10598.23    10554.06    472.64 o 
  -6   3   1    36415.14    35145.04    797.49 o 
  -5   3   1      201.37      310.92    111.57 o 
  -4   3   1    12582.89    11547.68    510.56 o 
  -3   3   1   258208.50   255918.06   1863.74 o 
  -2   3   1   134516.67   135475.31   2477.57 o 
  -1   3   1   107835.61   120453.27    774.43 o 
   0   3   1    31304.15    37085.27    505.03 o 
   1   3   1    13885.71    12975.01    180.40 o 
   2   3   1    12536.57    12606.06    266.71 o 
   3   3   1     4048.56     3677.98    169.96 o 
   4   3   1    14431.35    14135.24    377.45 o 
   5   3   1    18591.86    18445.99    584.90 o 
   6   3   1     3377.25     3086.70    243.78 o 
   7   3   1    14670.44    14307.95    584.72 o 
   8   3   1     2444.52     2196.33    337.92 o 
   9   3   1     8129.70     7497.35    425.33 o 
  10   3   1        2.29       91.96    106.98 o 
  11   3   1      459.63      396.63    177.22 o 
  12   3   1    17511.62    18203.62    861.55 o 
  13   3   1     5668.05     5688.18    490.87 o 
  14   3   1    12983.21    12989.72    967.37 o 
  15   3   1     7232.63     6877.65    717.34 o 
  16   3   1      737.34      551.72    206.67 o 
 -17   4   1      230.40      369.91    304.53 o 
 -16   4   1       17.47      154.85    269.26 o 
 -15   4   1     3029.99     3520.03    533.36 o 
 -14   4   1     3680.57     3780.25    476.17 o 
 -13   4   1     9461.79     9567.63    780.38 o 
 -12   4   1    20322.85    21484.07   1127.60 o 
 -11   4   1      483.74      531.32    161.33 o 
 -10   4   1      346.99      271.78    134.62 o 
  -9   4   1     7329.05     6855.87    436.93 o 
  -8   4   1     8943.90     9527.03    482.14 o 
  -7   4   1   107338.65   104574.04   1469.64 o 
  -6   4   1    12027.29    11512.81    447.37 o 
  -5   4   1    21959.95    21879.80    680.23 o 
  -4   4   1      564.46      732.33    107.88 o 
  -3   4   1    63127.20    62958.70    659.25 o 
  -2   4   1    26385.91    25571.96    376.11 o 
  -1   4   1    43654.34    43806.10    452.97 o 
   0   4   1      523.88      493.08     35.98 o 
   1   4   1    77477.02    80708.79    503.10 o 
   2   4   1    92350.27    98247.41    871.04 o 
   3   4   1   106873.55   112711.48    986.24 o 
   4   4   1    62528.32    63585.27   1132.15 o 
   5   4   1    12171.92    12230.74    422.81 o 
   6   4   1    15990.84    16439.33    759.73 o 
   7   4   1     3970.54     4379.17    382.32 o 
   8   4   1    36355.21    33796.21   1372.04 o 
   9   4   1    68113.45    69060.70   1824.13 o 
  10   4   1    13658.40    12509.32    654.07 o 
  11   4   1     3708.82     3226.11    345.63 o 
  12   4   1        5.69      236.90    150.91 o 
  13   4   1      467.88      544.69    199.28 o 
  14   4   1     4074.01     4521.79    447.40 o 
  15   4   1      236.40      493.50    219.93 o 
  16   4   1      477.97      566.05    420.66 o 
 -16   5   1       17.89        1.72    243.45 o 
 -15   5   1     1042.70     1114.89    494.65 o 
 -14   5   1     4969.16     6161.21    717.02 o 
 -13   5   1      353.31      471.43    185.48 o 
 -12   5   1     1887.68     2259.45    295.41 o 
 -11   5   1     3970.39     3881.44    363.35 o 
 -10   5   1      142.88      186.28    125.09 o 
  -9   5   1    36893.37    36826.82    995.97 o 
  -8   5   1    31277.06    30320.38    852.17 o 
  -7   5   1       61.68      108.57     90.20 o 
  -6   5   1     1687.35     1417.99    193.89 o 
  -5   5   1    14289.84    12492.65    453.42 o 
  -4   5   1     6940.02     8242.20    256.64 o 
  -3   5   1   154370.16   159905.73    984.12 o 
  -2   5   1    30621.26    29233.83    396.55 o 
  -1   5   1     3228.36     3257.55    101.86 o 
   0   5   1    10288.73    10743.33    229.41 o 
   1   5   1    80079.14    83975.71    656.65 o 
   2   5   1     4412.31     4515.56    130.50 o 
   3   5   1    19088.84    19063.68    396.88 o 
   4   5   1    21302.72    21274.02    556.80 o 
   5   5   1    39943.29    39991.45    822.41 o 
   6   5   1     5422.75     4817.56    338.55 o 
   7   5   1    16373.21    16421.01    790.44 o 
   8   5   1     7610.92     6757.32    536.58 o 
   9   5   1    12211.30    12324.97    775.69 o 
  10   5   1     3151.26     2731.44    304.34 o 
  11   5   1     7810.57     7754.81    539.38 o 
  12   5   1     1248.98     1379.37    247.52 o 
  13   5   1     1227.00     1357.58    292.21 o 
  14   5   1     3998.49     4018.44    406.53 o 
  15   5   1     3164.99     3687.05    772.51 o 
  16   5   1       86.14      127.32    306.25 o 
 -16   6   1     2682.93     2315.80    801.76 o 
 -15   6   1        0.24       15.48    273.56 o 
 -14   6   1      666.70      380.23    281.30 o 
 -13   6   1     2562.67     2603.13    777.67 o 
 -12   6   1     1354.79     1817.04    243.03 o 
 -11   6   1    11720.16    11567.95    662.20 o 
 -10   6   1    22898.19    22272.32    826.62 o 
  -9   6   1      723.90      943.00    200.84 o 
  -8   6   1      372.15      383.42    133.92 o 
  -7   6   1    36888.72    33463.89   1662.01 o 
  -6   6   1     6627.75     6298.08    335.08 o 
  -5   6   1    48479.32    53288.05    907.29 o 
  -4   6   1    35324.39    37018.10    608.05 o 
  -3   6   1    44361.97    45875.50    548.04 o 
  -2   6   1    25486.17    26692.22    350.18 o 
  -1   6   1    20605.27    19998.71    862.97 o 
   0   6   1    20338.97    23006.53    316.11 o 
   1   6   1     3794.40     3699.23    144.39 o 
   2   6   1     8483.08     7702.71    219.48 o 
   3   6   1    12583.33    11659.37    307.57 o 
   4   6   1       42.40      156.51     57.99 o 
   5   6   1    62833.80    66888.20   1133.22 o 
   6   6   1    11202.56    11844.63    515.43 o 
   7   6   1     4178.68     3886.66    394.38 o 
   8   6   1     5852.77     6171.05    549.70 o 
   9   6   1    14949.98    14543.58    837.34 o 
  10   6   1     3005.85     2597.94    305.89 o 
  11   6   1       21.83       67.48    122.07 o 
  12   6   1     2585.46     2960.84    335.06 o 
  13   6   1     5608.99     6256.76    484.91 o 
  14   6   1     1693.72     1834.92    658.09 o 
  15   6   1      681.13      920.47    461.96 o 
  16   6   1      832.24      584.11    357.87 o 
 -17   7   1       35.34       27.53    233.13 o 
 -16   7   1      488.36      540.86    216.79 o 
 -15   7   1     2384.42     2499.04    813.80 o 
 -14   7   1     2973.38     3176.06    715.73 o 
 -13   7   1     2391.88     1645.67    599.60 o 
 -12   7   1     3653.44     3794.58    747.56 o 
 -11   7   1    14586.27    14889.72    705.85 o 
 -10   7   1     1766.15     2118.96    280.64 o 
  -9   7   1     5486.82     5523.18    399.03 o 
  -8   7   1     6497.57     6106.94    329.62 o 
  -7   7   1     4920.57     5385.02    348.62 o 
  -6   7   1    57420.84    58430.93   1029.94 o 
  -5   7   1    89192.96    92115.18   1023.74 o 
  -4   7   1    17924.76    16843.36    353.20 o 
  -3   7   1    12661.03    12829.63    306.63 o 
  -2   7   1     3633.42     3221.56    127.15 o 
  -1   7   1     1479.82     1842.26     97.17 o 
   0   7   1    19885.58    22787.00    332.14 o 
   1   7   1    83609.30    92104.63    907.36 o 
   2   7   1    10172.35     9547.06    229.68 o 
   3   7   1      419.06      697.43     87.00 o 
   4   7   1    24551.28    26631.00    555.23 o 
   5   7   1     6951.43     7289.65    325.48 o 
   6   7   1     1818.02     1698.76    201.07 o 
   7   7   1     9620.69     9225.95    487.01 o 
   8   7   1     2581.51     1849.73    324.75 o 
   9   7   1        7.58        0.00    120.08 o 
  10   7   1    10124.79     9906.69   1141.56 o 
  11   7   1    19377.09    19556.77    855.92 o 
  12   7   1     1189.99      920.89    202.26 o 
  13   7   1      278.17      574.65    426.69 o 
  14   7   1      497.70      641.75    421.52 o 
  15   7   1       55.38      289.05    332.06 o 
  16   7   1     2933.22     2931.75    572.07 o 
 -16   8   1     7221.22     7407.08    714.67 o 
 -15   8   1     4071.90     4253.61    566.14 o 
 -14   8   1      192.18      214.22    238.72 o 
 -13   8   1       16.49      176.12    188.12 o 
 -12   8   1      722.11      390.92    216.40 o 
 -11   8   1    27205.14    26491.67   1245.75 o 
 -10   8   1    39530.43    39904.04    949.55 o 
  -9   8   1    23638.65    24402.63    693.21 o 
  -8   8   1      232.35      240.65    157.39 o 
  -7   8   1    10262.26    10099.37    472.25 o 
  -6   8   1      434.31      454.16    127.40 o 
  -5   8   1    12461.20    12856.55    469.96 o 
  -4   8   1    81617.25    83834.31   1011.59 o 
  -3   8   1    21716.92    22476.95    421.04 o 
  -2   8   1    10345.91    10994.08    262.54 o 
  -1   8   1    50181.20    49727.85    527.49 o 
   0   8   1    49312.01    51794.04    626.31 o 
   1   8   1    14653.71    15417.47    310.25 o 
   2   8   1     5749.82     6001.67    189.20 o 
   3   8   1       46.53      178.72     46.37 o 
   4   8   1    26840.79    27974.75    562.14 o 
   5   8   1    63869.32    63720.08    921.45 o 
   6   8   1    40220.47    41749.07    806.11 o 
   7   8   1    28434.65    27654.00    703.67 o 
   8   8   1      513.72      512.62    194.66 o 
   9   8   1      948.79      707.69    293.78 o 
  10   8   1     1101.86     1051.75    307.78 o 
  11   8   1    10614.21    11295.22   1025.36 o 
  12   8   1     7889.29     8615.45   1171.67 o 
  13   8   1    11292.13    10938.13   1377.27 o 
  14   8   1       65.26        0.86    252.91 o 
  15   8   1     1074.43     1070.16    549.70 o 
 -16   9   1     1791.44      718.31    437.01 o 
 -15   9   1     3459.79     3531.27    478.29 o 
 -14   9   1     1390.95     1693.04    339.39 o 
 -13   9   1     1068.48      928.15    321.95 o 
 -12   9   1     3511.27     3570.32    499.38 o 
 -11   9   1    17318.79    17491.53   1021.33 o 
 -10   9   1     1432.70     1726.18    336.64 o 
  -9   9   1       56.73      198.55     89.54 o 
  -8   9   1      700.69      729.99    172.56 o 
  -7   9   1    15069.65    14112.94    552.46 o 
  -6   9   1    47331.15    48803.00    869.14 o 
  -5   9   1    75132.00    76038.05   1119.54 o 
  -4   9   1    58203.81    59504.25    762.06 o 
  -3   9   1    11097.54    10444.58    288.29 o 
  -2   9   1     2775.26     2657.30    129.44 o 
  -1   9   1    15746.92    15506.10    311.32 o 
   0   9   1    66540.34    72823.22   1678.51 o 
   1   9   1   120480.17   126748.73    935.29 o 
   2   9   1    23318.00    22167.68    399.47 o 
   3   9   1    26665.10    28509.18    470.70 o 
   4   9   1    37377.38    36847.90    581.02 o 
   5   9   1      237.01      302.33     83.10 o 
   6   9   1     1637.64     1800.26    190.53 o 
   7   9   1     6160.70     5835.65    329.34 o 
   8   9   1     4970.81     4529.42    349.03 o 
   9   9   1     4982.46     5347.11    409.67 o 
  10   9   1     5596.68     5736.30    428.32 o 
  11   9   1    28233.04    27449.64   1413.83 o 
  12   9   1     4971.40     4536.71    519.79 o 
  13   9   1      632.19      456.66    247.17 o 
  14   9   1       52.44      167.01    172.47 o 
  15   9   1     2753.98     3463.38    780.25 o 
 -16  10   1     4085.94     4628.17    544.54 o 
 -15  10   1     4651.64     5202.80    757.02 o 
 -14  10   1      126.67      143.73    190.16 o 
 -13  10   1      143.45      194.67    161.79 o 
 -12  10   1     2789.26     3114.64    422.69 o 
 -11  10   1    14843.04    14906.88    936.12 o 
 -10  10   1    13482.44    12864.37    844.97 o 
  -9  10   1    11390.88    11911.37    772.71 o 
  -8  10   1        1.70       64.51    151.99 o 
  -7  10   1      222.17      385.24    127.15 o 
  -6  10   1     1918.27     1925.70    175.39 o 
  -5  10   1     1377.49     1538.95    136.64 o 
  -4  10   1    61976.02    62973.37    810.69 o 
  -3  10   1      991.49     1027.33    112.63 o 
  -2  10   1     1837.22     2332.08    135.37 o 
  -1  10   1    48068.14    48771.73    587.56 o 
   0  10   1    97367.55   102631.80    865.72 o 
   1  10   1    43425.68    45394.09    585.17 o 
   2  10   1     2341.18     2226.39    132.95 o 
   3  10   1      172.58      258.35     73.34 o 
   4  10   1     5109.71     5462.46    240.97 o 
   5  10   1    28516.19    28621.28    592.46 o 
   6  10   1    31464.69    33544.29    758.47 o 
   7  10   1    15204.08    15912.40    549.39 o 
   8  10   1      770.91      749.99    164.31 o 
   9  10   1       42.35      199.29    131.03 o 
  10  10   1       65.90      172.33    143.30 o 
  11  10   1    15352.49    15868.13    964.06 o 
  12  10   1     4475.53     4978.00    522.73 o 
  13  10   1     5048.29     5759.98   1044.35 o 
  14  10   1      389.87      230.55    368.19 o 
  15  10   1     1098.19      583.25    422.38 o 
 -15  11   1     1639.91     2173.13    449.05 o 
 -14  11   1      315.89      426.21    202.39 o 
 -13  11   1     1190.04     1068.03    295.80 o 
 -12  11   1     2022.73     2290.74    679.17 o 
 -11  11   1    10737.54    10745.90    805.93 o 
 -10  11   1      702.71     1069.83    304.24 o 
  -9  11   1       32.40       38.61    134.13 o 
  -8  11   1     1502.85     1509.53    313.67 o 
  -7  11   1       57.72       72.77    115.36 o 
  -6  11   1    18062.24    19099.28    949.73 o 
  -5  11   1    12576.76    12445.14    406.79 o 
  -4  11   1    10099.47    10072.00    419.96 o 
  -3  11   1    10111.27     9907.24    282.26 o 
  -2  11   1    24488.29    22483.69    420.99 o 
  -1  11   1     1298.33     1561.92    112.39 o 
   0  11   1    19197.39    20245.44    398.62 o 
   1  11   1    19133.41    18695.00    390.88 o 
   2  11   1     5069.42     4690.97    197.98 o 
   3  11   1     1384.18     1439.53    118.62 o 
   4  11   1    28858.37    27949.99    545.97 o 
   5  11   1      148.79      179.20     74.30 o 
   6  11   1       81.86      127.22     85.08 o 
   7  11   1     7055.14     6745.62    361.76 o 
   8  11   1    10740.34    10872.62    579.37 o 
   9  11   1      666.28      643.32    310.55 o 
  10  11   1      518.86      622.06    344.10 o 
  11  11   1     5236.60     5118.16    559.17 o 
  12  11   1     2148.90     2056.11    337.27 o 
  13  11   1       25.66      275.28    357.01 o 
  14  11   1      393.20        4.30    266.68 o 
  15  11   1      599.91      347.54    285.60 o 
 -15  12   1      105.71        0.00    234.85 o 
 -14  12   1     1064.12      430.13    385.39 o 
 -13  12   1     1793.76     2299.27    412.92 o 
 -12  12   1       39.90      144.14    184.03 o 
 -11  12   1       59.62      125.88    188.83 o 
 -10  12   1     1545.93     1841.81    341.00 o 
  -9  12   1      122.75      177.16    151.96 o 
  -8  12   1     3200.91     3129.49    419.59 o 
  -7  12   1      395.77      348.02    149.54 o 
  -6  12   1     2663.64     2435.09    261.37 o 
  -5  12   1     4398.94     3798.97    276.99 o 
  -4  12   1    30940.96    31801.01    586.04 o 
  -3  12   1     1534.81     1771.02    122.52 o 
  -2  12   1     1027.17     1157.10    115.34 o 
  -1  12   1     4996.53     5132.05    212.16 o 
   0  12   1    18323.51    19482.93    441.46 o 
   1  12   1      142.68      137.79     55.10 o 
   2  12   1    22387.20    22261.88    458.14 o 
   3  12   1      874.31     1008.98    118.63 o 
   4  12   1     6078.65     5814.66    278.56 o 
   5  12   1       28.95       51.07     69.87 o 
   6  12   1     6404.55     6896.00    318.65 o 
   7  12   1      265.16      352.75    127.10 o 
   8  12   1     3456.05     3467.71    329.50 o 
   9  12   1      551.56      417.68    175.24 o 
  10  12   1     8859.55     8274.97    676.24 o 
  11  12   1     3539.06     3336.93    702.83 o 
  12  12   1       13.43        0.86    339.80 o 
  13  12   1      786.44      546.26    398.30 o 
  14  12   1      140.40      219.36    324.32 o 
 -14  13   1       67.81      118.72    312.27 o 
 -13  13   1      259.91      640.89    439.59 o 
 -12  13   1      211.47      548.34    210.33 o 
 -11  13   1      697.89      933.53    279.20 o 
 -10  13   1     6640.68     7389.49    649.77 o 
  -9  13   1     1931.06     2275.76    362.15 o 
  -8  13   1    10005.47     9341.22    878.75 o 
  -7  13   1     5905.69     5822.20    401.14 o 
  -6  13   1       33.66      179.05    103.87 o 
  -5  13   1     1240.20     1333.31    184.15 o 
  -4  13   1     4138.96     4018.57    281.53 o 
  -3  13   1      593.96      848.22    135.88 o 
  -2  13   1    64360.36    67249.49    801.23 o 
  -1  13   1    10069.49    10722.33    313.94 o 
   0  13   1      276.75      335.65     70.60 o 
   1  13   1     4500.40     4875.11    206.16 o 
   2  13   1      425.50      531.59     92.18 o 
   3  13   1     1412.45     1601.61    139.93 o 
   4  13   1    19215.62    19482.87    469.82 o 
   5  13   1      876.99      817.93    157.54 o 
   6  13   1      241.65      197.39    103.96 o 
   7  13   1       45.18       95.82     94.19 o 
   8  13   1     5745.21     6321.44    397.36 o 
   9  13   1      110.06      179.79    322.60 o 
  10  13   1      279.21        0.00    295.93 o 
  11  13   1     1171.72     1428.88    531.64 o 
  12  13   1      320.17       43.87    317.43 o 
  13  13   1     2953.58     2080.09    713.15 o 
  14  13   1     3689.50     3092.61    700.25 o 
 -14  14   1     5482.88     4934.42    880.04 o 
 -13  14   1     5390.55     4007.93    836.17 o 
 -12  14   1     1485.46     1585.45    621.96 o 
 -11  14   1     5272.57     4943.88    910.15 o 
 -10  14   1     2458.29     2771.44    403.36 o 
  -9  14   1     3213.11     3582.92    427.65 o 
  -8  14   1     5416.71     5646.41    528.76 o 
  -7  14   1     3790.87     3976.05    348.73 o 
  -6  14   1     6002.36     5969.87    334.99 o 
  -5  14   1     3450.85     3677.87    266.84 o 
  -4  14   1     3917.34     3575.68    242.70 o 
  -3  14   1     1614.16     1655.38    165.41 o 
  -2  14   1       17.50      101.53     74.11 o 
  -1  14   1     3102.40     3275.09    182.56 o 
   0  14   1     1844.84     1949.77    143.59 o 
   1  14   1     3764.51     3922.82    201.21 o 
   2  14   1    19219.60    19531.78    457.64 o 
   3  14   1     2870.79     3309.13    191.31 o 
   4  14   1    23948.10    25350.12    745.25 o 
   5  14   1     8197.00     8923.75    406.42 o 
   6  14   1     3923.38     4043.78    262.92 o 
   7  14   1     4152.46     3872.72    382.14 o 
   8  14   1    10209.15     9327.46    616.36 o 
   9  14   1     3247.02     3012.43    369.27 o 
  10  14   1    17258.89    18468.58   1539.43 o 
  11  14   1      160.10      144.65    210.41 o 
  12  14   1     1954.39     2144.93    506.77 o 
  13  14   1      182.70      203.90    232.66 o 
  14  14   1       15.78      342.56    203.45 o 
 -14  15   1       11.25      418.94    283.02 o 
 -13  15   1       84.61        0.00    347.54 o 
 -12  15   1      188.30      203.88    399.16 o 
 -11  15   1      206.71      496.37    390.56 o 
 -10  15   1     6748.04     6825.26   1030.58 o 
  -9  15   1     1000.60      760.31    228.26 o 
  -8  15   1     7630.74     7547.72    504.54 o 
  -7  15   1    14602.84    13873.49    635.07 o 
  -6  15   1    17260.99    17738.08    590.52 o 
  -5  15   1    11992.21    11539.50    639.60 o 
  -4  15   1    25918.53    26042.28    657.51 o 
  -3  15   1     5067.48     4971.91    276.78 o 
  -2  15   1    17878.77    18812.89    529.91 o 
  -1  15   1     4702.94     5134.38    271.95 o 
   0  15   1    12645.97    13081.82    379.14 o 
   1  15   1    11751.85    11638.86    358.87 o 
   2  15   1     4962.48     5262.02    263.87 o 
   3  15   1       36.80      121.11     80.08 o 
   4  15   1     3810.23     3827.95    277.07 o 
   5  15   1      161.77      257.36    129.67 o 
   6  15   1        7.23        0.86     92.40 o 
   7  15   1      542.52      715.56    217.82 o 
   8  15   1     1680.30     1586.18    313.62 o 
   9  15   1     1046.07     1348.82    295.35 o 
  10  15   1     2733.55     2754.93    461.06 o 
  11  15   1     2762.37     2344.17    475.05 o 
  12  15   1     1409.86     1912.09    452.19 o 
  13  15   1     1531.90     1559.38    361.74 o 
  14  15   1     2605.45     2315.80    517.01 o 
 -13  16   1      789.19      907.57    465.40 o 
 -12  16   1     1007.73      861.11    464.54 o 
 -11  16   1     2921.70     3283.59    713.15 o 
 -10  16   1     4205.50     4712.10    610.16 o 
  -9  16   1     4371.80     4189.19    568.19 o 
  -8  16   1     2347.49     2664.05    375.97 o 
  -7  16   1     2110.41     2066.64    234.35 o 
  -6  16   1      491.98      488.70    132.35 o 
  -5  16   1     1718.97     1892.86    224.88 o 
  -4  16   1      105.47      116.43     99.31 o 
  -3  16   1     1525.29     1536.44    180.94 o 
  -2  16   1     1110.92     1040.68    159.29 o 
  -1  16   1     3189.44     3049.96    214.51 o 
   0  16   1     6114.64     6197.85    299.36 o 
   1  16   1      207.26      305.74     80.01 o 
   2  16   1     1387.95     1462.99    159.21 o 
   3  16   1       25.05       13.39     92.49 o 
   4  16   1    13937.09    12565.08    752.82 o 
   5  16   1     6652.70     6789.15    447.67 o 
   6  16   1    12110.46    12929.51    595.79 o 
   7  16   1     4155.38     3808.85    401.92 o 
   8  16   1     4731.10     4257.99    438.67 o 
   9  16   1       40.54      161.72    134.84 o 
  10  16   1     3141.40     2400.67    530.69 o 
  11  16   1      385.37      400.80    222.90 o 
  12  16   1     2368.37     2262.72    512.34 o 
  13  16   1      419.23      608.81    272.20 o 
  14  16   1      227.43      414.64    276.14 o 
 -14  17   1       11.40        0.86    281.30 o 
 -13  17   1       86.78      129.01    233.85 o 
 -12  17   1     1596.98     1353.66    503.68 o 
 -11  17   1      208.19      222.06    254.64 o 
 -10  17   1      154.53      218.97    222.83 o 
  -9  17   1      233.90      132.82    206.42 o 
  -8  17   1      807.00     1136.80    266.53 o 
  -7  17   1      387.82      122.33    144.22 o 
  -6  17   1     6743.86     7619.32    471.91 o 
  -5  17   1     4137.92     3765.67    297.61 o 
  -4  17   1     7230.85     7242.73    402.75 o 
  -3  17   1     1026.85      938.69    153.71 o 
  -2  17   1        6.13       21.02     77.76 o 
  -1  17   1     3505.05     3458.38    226.37 o 
   0  17   1     3806.56     4074.03    289.36 o 
   1  17   1     2131.48     2007.34    273.14 o 
   2  17   1     2476.23     2449.69    244.45 o 
   3  17   1     1166.20     1319.31    208.39 o 
   4  17   1      904.87     1004.29    211.83 o 
   5  17   1        4.73      132.49    126.74 o 
   6  17   1      348.57      215.40    136.95 o 
   7  17   1     1893.77     1897.13    310.73 o 
   8  17   1      501.50      675.62    217.61 o 
   9  17   1      286.06      334.39    172.95 o 
  10  17   1      649.93      649.97    229.06 o 
  11  17   1      645.86      776.86    255.36 o 
  12  17   1      877.08      685.20    297.57 o 
  13  17   1      236.89      443.19    279.15 o 
 -13  18   1     1819.08     2288.12    338.73 o 
 -12  18   1      545.04      486.79    273.88 o 
 -11  18   1      134.96      188.36    239.67 o 
 -10  18   1      684.47      795.45    286.24 o 
  -9  18   1      847.31      809.86    318.09 o 
  -8  18   1     2651.45     2265.70    319.33 o 
  -7  18   1     1141.88     1159.59    234.38 o 
  -6  18   1     1352.80     1460.66    269.13 o 
  -5  18   1       80.18      164.38    131.84 o 
  -4  18   1     4161.60     4245.57    322.98 o 
  -3  18   1     2992.03     2866.65    223.16 o 
  -2  18   1      673.44      672.92    128.43 o 
  -1  18   1     1749.58     1692.05    270.21 o 
   0  18   1     2328.05     2757.17    310.95 o 
   1  18   1     9243.02     8739.43    547.05 o 
   2  18   1     6407.89     6001.65    466.67 o 
   3  18   1     7029.73     8121.51   1330.40 o 
   4  18   1       97.03      130.46    110.67 o 
   5  18   1      345.80      661.16    199.32 o 
   6  18   1     3729.13     3663.24    386.59 o 
   7  18   1     1528.29     1463.84    316.05 o 
   8  18   1       66.47       11.07    140.07 o 
   9  18   1     5772.13     5318.79    497.31 o 
  10  18   1     1798.68     1673.18    435.10 o 
  11  18   1       87.48       57.29    213.81 o 
  12  18   1      399.19       91.19    344.96 o 
  13  18   1        0.23        0.00    278.72 o 
 -12  19   1      610.33      696.75    274.65 o 
 -11  19   1       36.38       60.60    219.40 o 
 -10  19   1      800.82      666.72    284.57 o 
  -9  19   1     5935.09     5967.05    698.82 o 
  -8  19   1     3607.98     3606.88    398.42 o 
  -7  19   1     8914.44     8722.44    750.30 o 
  -6  19   1     1375.82     1568.74    289.06 o 
  -5  19   1      639.80      867.82    192.28 o 
  -4  19   1      722.85      881.20    169.48 o 
  -3  19   1     7083.32     7361.06    509.55 o 
  -2  19   1    22452.21    21455.67   1363.93 o 
  -1  19   1    10059.86    10219.13    805.96 o 
   0  19   1      231.05      207.40    130.42 o 
   1  19   1       71.55      221.63    133.66 o 
   2  19   1      479.68      511.74    180.16 o 
   3  19   1     6354.11     6153.19    480.80 o 
   4  19   1     6509.08     6760.52    497.48 o 
   5  19   1      452.32      351.60    147.47 o 
   6  19   1      580.49      557.40    203.07 o 
   7  19   1     2352.49     2335.21    345.59 o 
   8  19   1     4737.79     5554.18    508.49 o 
   9  19   1        3.22        7.66    134.56 o 
  10  19   1       26.38      206.73    256.79 o 
  11  19   1       92.19      152.92    216.95 o 
  12  19   1        3.21      200.46    214.92 o 
 -12  20   1     1964.93     2282.95    329.97 o 
 -11  20   1     1147.45     1494.51    579.38 o 
 -10  20   1       98.11      409.31    220.32 o 
  -9  20   1       30.96       89.45    207.31 o 
  -8  20   1     7725.36     8274.28    601.03 o 
  -7  20   1     3747.28     4222.28    395.31 o 
  -6  20   1     7651.23     8012.18    807.87 o 
  -5  20   1        1.19       68.68    185.42 o 
  -4  20   1     7692.11     7988.87    562.34 o 
  -3  20   1     2392.41     2262.51    452.63 o 
  -2  20   1      188.56      355.25    223.10 o 
  -1  20   1      591.91      670.67    254.39 o 
   0  20   1      938.13     1151.33    338.50 o 
   1  20   1     3043.62     2973.86    443.00 o 
   2  20   1    17995.29    16869.16    798.00 o 
   3  20   1    16462.51    15573.38    773.52 o 
   4  20   1     6823.00     7100.32    515.91 o 
   5  20   1     3628.17     4055.70    570.78 o 
   6  20   1      956.92      778.37    212.61 o 
   7  20   1    10392.16    11114.47    701.91 o 
   8  20   1     1823.29     2511.52    340.28 o 
   9  20   1    10017.72    11121.46    748.43 o 
  10  20   1     3815.35     3582.46    542.33 o 
  11  20   1      635.73      551.48    409.48 o 
  12  20   1       42.98        0.00    273.56 o 
 -11  21   1        6.85      248.47    305.39 o 
 -10  21   1     1157.63     1521.11    432.68 o 
  -9  21   1     6050.69     7095.83    758.41 o 
  -8  21   1     4770.76     5337.41   1061.55 o 
  -7  21   1     9246.79     8584.64    792.17 o 
  -6  21   1     1306.60     1077.08    346.74 o 
  -5  21   1      787.39      402.24    259.73 o 
  -4  21   1     2676.90     3132.13    484.72 o 
  -3  21   1    14073.30    15061.01   1021.82 o 
  -2  21   1    26077.43    26540.85   1341.86 o 
  -1  21   1    11281.67    10522.98    849.55 o 
   0  21   1       52.65       57.38    156.88 o 
   1  21   1      362.91      295.17    205.27 o 
   2  21   1      170.73      163.93    196.57 o 
   3  21   1     1992.66     2173.49    472.76 o 
   4  21   1     9489.05     9920.57   1008.12 o 
   5  21   1     2004.19     1893.13    332.49 o 
   6  21   1      234.37      241.55    165.82 o 
   7  21   1     1332.01     1472.06    300.10 o 
   8  21   1     4734.78     5198.00    532.74 o 
   9  21   1       58.78      185.57    163.32 o 
  10  21   1       14.63       63.76    195.57 o 
  11  21   1       25.19      206.89    227.54 o 
 -11  22   1      225.91      562.61    269.26 o 
 -10  22   1      122.88       89.83    202.73 o 
  -9  22   1       54.13      193.03    223.84 o 
  -8  22   1     2560.69     2566.20    441.77 o 
  -7  22   1     1961.76     1135.54    566.05 o 
  -6  22   1     2652.61     2116.23    720.03 o 
  -5  22   1      112.65      304.75    270.04 o 
  -4  22   1     4431.97     4638.13    574.09 o 
  -3  22   1     2033.84     2256.11    486.47 o 
  -2  22   1        9.61      115.65    201.21 o 
  -1  22   1       94.69       86.70    176.73 o 
   0  22   1     4297.62     4103.57    534.78 o 
   1  22   1     1945.25     2266.32    427.49 o 
   2  22   1    10444.18    10378.28   1224.57 o 
   3  22   1    11502.12    12984.72    949.44 o 
   4  22   1     2795.96     3556.17    568.63 o 
   5  22   1      116.40       48.17    319.15 o 
   6  22   1     4251.56     3518.44    740.68 o 
   7  22   1     2753.60     3021.99    422.92 o 
   8  22   1     1307.15     1247.97    288.45 o 
   9  22   1     6569.03     6624.02    536.26 o 
  10  22   1     2998.27     2916.95    381.66 o 
  11  22   1      233.76      512.71    277.86 o 
 -10  23   1       49.99      426.69    260.66 o 
  -9  23   1     2012.13     2564.42    790.57 o 
  -8  23   1      974.42      483.46    443.03 o 
  -7  23   1     1216.62      771.65    451.63 o 
  -6  23   1     2930.02     2307.20    747.56 o 
  -5  23   1      512.78      452.07    278.34 o 
  -4  23   1      123.07       39.35    208.63 o 
  -3  23   1     4919.12     4829.24    593.95 o 
  -2  23   1     7512.27     7118.07    733.90 o 
  -1  23   1     2907.78     3123.05    474.16 o 
   0  23   1     2102.69     2274.04    445.96 o 
   1  23   1      904.11      896.08    294.18 o 
   2  23   1     2280.68     2777.81    442.95 o 
   3  23   1      303.33      263.58    233.56 o 
   4  23   1     4144.13     3845.34    812.08 o 
   5  23   1     2343.26     2049.13    694.23 o 
   6  23   1       79.79       38.71    253.78 o 
   7  23   1     1173.74      664.12    397.44 o 
   8  23   1     3070.01     3281.87    709.71 o 
   9  23   1       44.83        0.00    253.78 o 
  -8  24   1      225.64      120.44    238.29 o 
  -7  24   1      754.28       45.59    258.94 o 
  -6  24   1      671.79      398.30    373.35 o 
  -5  24   1      475.00      477.99    322.60 o 
  -4  24   1     1771.16     1741.26    426.73 o 
  -3  24   1     1207.67     1062.53    315.73 o 
  -2  24   1      650.22      670.73    314.30 o 
  -1  24   1     1439.45     1607.94    424.11 o 
   0  24   1     5073.86     5278.40    631.97 o 
   1  24   1       81.25      244.86    264.53 o 
   2  24   1      748.44      518.04    276.14 o 
   3  24   1     3952.13     4356.07    922.62 o 
   4  24   1        8.12        0.00    233.99 o 
   5  24   1     1106.18      578.09    383.67 o 
   6  24   1     7677.19     6461.37   1049.51 o 
   7  24   1      621.40      293.35    357.01 o 
   8  24   1       98.73      257.22    262.38 o 
  -7  25   1      495.51      463.68    291.63 o 
  -6  25   1     5096.86     4830.33    860.25 o 
  -5  25   1     4597.70     3422.09    668.42 o 
  -4  25   1     3232.75     3520.16    733.80 o 
  -3  25   1       80.24      152.76    192.65 o 
  -2  25   1      311.88      341.83    249.99 o 
  -1  25   1       96.40      193.98    169.71 o 
   0  25   1     5152.28     4482.57    578.05 o 
   1  25   1     4344.00     4430.78    570.80 o 
   2  25   1     4405.34     4268.79    989.29 o 
   3  25   1       11.94        0.48    154.37 o 
   4  25   1      770.10      798.32    434.43 o 
   5  25   1     1991.30     1727.39    642.61 o 
   6  25   1       24.23        0.86    245.17 o 
   7  25   1      409.62        0.00    264.10 o 
  -6  26   1        0.76      205.60    224.53 o 
  -5  26   1      653.85      350.98    319.15 o 
  -4  26   1      400.22      679.56    231.77 o 
  -3  26   1      596.33      580.12    369.05 o 
  -2  26   1      640.17      822.38    396.15 o 
  -1  26   1     1895.61     1580.80    389.40 o 
   0  26   1     3511.80     3693.54    506.40 o 
   1  26   1      357.80      214.09    201.30 o 
   2  26   1     1228.26     1424.13    366.54 o 
   3  26   1       31.50      325.18    240.01 o 
   4  26   1     1784.21     1669.75    569.49 o 
   5  26   1     2029.55     1442.65    460.24 o 
  -4  27   1     2799.99     3155.41    630.57 o 
  -3  27   1      135.84      457.31    516.58 o 
  -2  27   1     1103.41     1470.37    384.10 o 
  -1  27   1      105.38      107.17    192.51 o 
   0  27   1     2178.74     2406.63    392.94 o 
   1  27   1     2401.61     2339.19    616.37 o 
   2  27   1     1443.57     1767.60    295.56 o 
   3  27   1      223.74      466.26    266.68 o 
  -3  28   1       12.75        0.86    258.08 o 
  -2  28   1      273.00      166.12    171.99 o 
  -1  28   1      773.83     1149.03    257.70 o 
   0  28   1      604.05      626.01    272.43 o 
   1  28   1       98.35      254.41    191.84 o 
 -17   0   2     2210.41     2588.51    528.20 o 
 -16   0   2     2935.33     3200.15    649.49 o 
 -15   0   2        1.99      194.42    286.46 o 
 -14   0   2      777.01      936.82    416.36 o 
 -13   0   2     4543.48     4137.82    720.03 o 
 -12   0   2    24522.71    24963.72   1721.37 o 
 -11   0   2    18176.95    19475.30   1449.53 o 
 -10   0   2    47172.60    46356.53   2102.46 o 
  -9   0   2     5157.59     5854.03    719.17 o 
  -8   0   2        5.46       85.17    151.40 o 
  -7   0   2      333.05      369.91    212.48 o 
  -6   0   2    89060.62    90173.58   2194.51 o 
  -5   0   2    20881.00    20395.77    966.07 o 
  -4   0   2    56668.36    55597.38   1391.03 o 
  -3   0   2    20843.57    21102.04    714.87 o 
  -2   0   2    42069.50    35436.46    782.83 o 
  -1   0   2     1587.76      967.72    128.61 o 
   0   0   2    25897.77    25759.68    243.00 o 
   1   0   2      110.33      229.03    215.37 o 
   2   0   2    60022.46    62616.92   1105.00 o 
   3   0   2     7553.04     6161.46    440.45 o 
   4   0   2    82075.95    84254.18   2006.97 o 
   5   0   2    58413.02    60802.79   1855.57 o 
   6   0   2    99343.85    92812.84   2431.94 o 
   7   0   2     6628.12     8314.36    781.11 o 
   8   0   2      165.93      141.62    158.92 o 
   9   0   2     1026.52      791.31    236.00 o 
  10   0   2     4502.43     4350.62    502.47 o 
  11   0   2    28568.81    26993.65   1284.69 o 
  12   0   2    58842.93    59041.39   2011.82 o 
  13   0   2     2430.82     2143.03    625.40 o 
  14   0   2     7997.41     7283.77   1033.17 o 
  15   0   2      474.66      183.23    296.79 o 
  16   0   2      131.57      208.18    338.08 o 
 -17   1   2      613.80     1080.03    252.57 o 
 -16   1   2     6699.67     8760.08    787.63 o 
 -15   1   2    16962.97    20614.61   1233.01 o 
 -14   1   2      824.60      762.50    248.39 o 
 -13   1   2     3609.11     4198.04    507.31 o 
 -12   1   2     2475.12     2784.00    395.35 o 
 -11   1   2       12.03      231.58    163.70 o 
 -10   1   2    13658.44    12924.20    842.62 o 
  -9   1   2     9577.63     9004.75    611.65 o 
  -8   1   2     1648.12     1405.52    237.18 o 
  -7   1   2      936.91      931.26    303.67 o 
  -6   1   2   134604.64   136067.66   1908.29 o 
  -5   1   2     4836.55     4308.71    299.08 o 
  -4   1   2     3220.85     2907.96    301.52 o 
  -3   1   2       55.02      212.00     78.16 o 
  -2   1   2     7424.57     6831.00    205.59 o 
  -1   1   2      937.64      492.71     80.00 o 
   0   1   2   635862.25   502736.09   6856.38 o 
   1   1   2    33499.81    38307.51    539.94 o 
   2   1   2   105068.92   105306.70   1182.54 o 
   3   1   2     1819.91     1781.66    126.22 o 
   4   1   2     1615.94     1833.12    180.88 o 
   5   1   2     5346.20     4918.49    379.24 o 
   6   1   2    86639.27    83819.19   1676.33 o 
   7   1   2    48173.99    48287.86   1113.27 o 
   8   1   2    68602.30    63160.49   1680.40 o 
   9   1   2     2900.04     2242.43    241.67 o 
  10   1   2     1653.36     1764.77    274.69 o 
  11   1   2      377.82      304.56    136.65 o 
  12   1   2      114.46      342.05    154.19 o 
  13   1   2     1945.26     2035.16    329.30 o 
  14   1   2     7511.60     7985.37    632.22 o 
  15   1   2     3545.62     4718.60    604.34 o 
  16   1   2     2886.12     3189.01    494.31 o 
 -17   2   2     1049.99      610.78    367.33 o 
 -16   2   2     1176.10     1470.47    315.40 o 
 -15   2   2      150.29      196.60    181.40 o 
 -14   2   2       42.63      118.12    162.65 o 
 -13   2   2     4321.46     5029.70    966.50 o 
 -12   2   2    11529.33    10681.51    775.51 o 
 -11   2   2     9662.73     9712.73    700.98 o 
 -10   2   2    27354.28    25205.03   1081.58 o 
  -9   2   2     1564.02     1551.55    293.78 o 
  -8   2   2     1235.57      922.15    221.09 o 
  -7   2   2     9219.27     8208.27    500.57 o 
  -6   2   2     9496.82     8665.52    371.66 o 
  -5   2   2     3328.69     2486.89    208.99 o 
  -4   2   2     9236.43     6800.22    315.95 o 
  -3   2   2    35933.49    36867.21    554.72 o 
  -2   2   2    47944.67    47014.97    586.68 o 
  -1   2   2     7701.60     8216.91    267.16 o 
   0   2   2     3851.66     4850.42    225.75 o 
   1   2   2    13518.57    13011.41    137.18 o 
   2   2   2    84157.09    84163.19    795.69 o 
   3   2   2     3355.12     2556.52    280.18 o 
   4   2   2    23235.70    23335.20    967.40 o 
   5   2   2    40867.61    42554.20   1513.19 o 
   6   2   2    58779.46    58518.04   1159.27 o 
   7   2   2        1.62       15.48     82.67 o 
   8   2   2      718.28      724.67    198.82 o 
   9   2   2     5721.15     5192.60    366.30 o 
  10   2   2      714.30      781.99    175.25 o 
  11   2   2     7847.97     7847.79    479.10 o 
  12   2   2    25425.13    23783.54    896.50 o 
  13   2   2      351.75      385.60    194.20 o 
  14   2   2     2345.39     2410.70    395.89 o 
  15   2   2     1867.97     2353.33    480.57 o 
  16   2   2      102.97      316.01    199.49 o 
 -17   3   2      237.43       77.42    282.16 o 
 -16   3   2      274.03      426.69    344.10 o 
 -15   3   2     2041.11     3026.74    417.93 o 
 -14   3   2     1189.34      895.63    290.34 o 
 -13   3   2     2133.05     2138.80    382.93 o 
 -12   3   2     8564.08     9105.14    795.31 o 
 -11   3   2      630.98      642.76    237.94 o 
 -10   3   2     2322.16     2779.99    377.27 o 
  -9   3   2    25892.41    26199.28   1043.85 o 
  -8   3   2     1014.54     1207.78    205.66 o 
  -7   3   2     9705.60     9453.55    433.39 o 
  -6   3   2    61662.35    60560.80   1003.42 o 
  -5   3   2     6150.78     6377.43    282.51 o 
  -4   3   2     1437.95     1217.36    118.40 o 
  -3   3   2    51435.09    53565.15    668.65 o 
  -2   3   2      540.22      438.09     87.66 o 
  -1   3   2    29129.75    29571.52    483.91 o 
   0   3   2    33721.55    40020.34    437.87 o 
   1   3   2     4090.72     5442.70    163.02 o 
   2   3   2     7411.13     8173.15    283.48 o 
   3   3   2    29023.91    28620.31    664.68 o 
   4   3   2    21917.00    21554.94    493.36 o 
   5   3   2       75.79      187.11     74.98 o 
   6   3   2    30109.91    29836.11    816.21 o 
   7   3   2     2643.13     2736.16    276.84 o 
   8   3   2    20081.05    18355.02    740.77 o 
   9   3   2     7117.49     6875.31    485.50 o 
  10   3   2     3668.60     3292.99    299.50 o 
  11   3   2     3538.98     3500.82    332.27 o 
  12   3   2     1672.93     2026.29    322.44 o 
  13   3   2     1207.55     1161.06    289.86 o 
  14   3   2     4661.67     4332.36    453.24 o 
  15   3   2      909.55      928.73    298.04 o 
  16   3   2      532.33      826.77    265.49 o 
  17   3   2      832.64      691.64    287.32 o 
 -17   4   2       51.49      350.12    282.16 o 
 -16   4   2      264.41       69.68    278.72 o 
 -15   4   2     2023.28     2068.91    651.21 o 
 -14   4   2     1281.39     1208.70    305.34 o 
 -13   4   2     5355.38     5668.57    591.89 o 
 -12   4   2      176.34      270.17    196.08 o 
 -11   4   2        3.69       91.31    145.77 o 
 -10   4   2     3084.70     2701.10    369.34 o 
  -9   4   2     9008.60     9008.26    487.30 o 
  -8   4   2    11968.86    11185.89    505.51 o 
  -7   4   2    73421.13    73234.36   1898.27 o 
  -6   4   2     8192.41     7350.38    338.40 o 
  -5   4   2      951.53     1395.41    136.52 o 
  -4   4   2     7367.52     8344.90    265.13 o 
  -3   4   2      699.86      596.61     55.54 o 
  -2   4   2    26581.22    24342.05    539.90 o 
  -1   4   2    31364.84    29866.10    527.21 o 
   0   4   2    37971.13    40858.52    363.36 o 
   1   4   2    15677.25    14813.76    252.87 o 
   2   4   2      106.70      116.19     40.40 o 
   3   4   2      394.18      231.02     72.23 o 
   4   4   2    25532.30    27074.44    579.41 o 
   5   4   2    13813.41    14372.43    447.96 o 
   6   4   2     3852.17     3807.81    236.47 o 
   7   4   2     2206.11     1778.28    264.60 o 
   8   4   2     5195.03     4960.28    401.04 o 
   9   4   2    23633.09    24008.54    916.05 o 
  10   4   2     4364.30     3890.55    395.52 o 
  11   4   2     3296.48     2922.19    328.28 o 
  12   4   2      846.49      919.56    220.09 o 
  13   4   2     2230.13     2629.33    488.77 o 
  14   4   2     1539.06     1474.84    312.97 o 
  15   4   2     7265.84     7845.48    622.87 o 
  16   4   2      356.04      301.42    187.34 o 
 -17   5   2     1777.49     1682.66    436.15 o 
 -16   5   2     1019.78      788.85    405.18 o 
 -15   5   2      362.99      399.16    438.73 o 
 -14   5   2      936.59      721.75    449.05 o 
 -13   5   2     4882.41     4978.78    533.63 o 
 -12   5   2    13522.33    14690.69    909.31 o 
 -11   5   2     5303.91     4935.58    501.42 o 
 -10   5   2     6649.56     6418.10    435.15 o 
  -9   5   2    10110.53     9688.58    503.91 o 
  -8   5   2     1413.46     1329.28    190.16 o 
  -7   5   2     2767.90     2726.34    233.67 o 
  -6   5   2     6530.39     6069.76    268.33 o 
  -5   5   2    31311.06    31848.97    563.72 o 
  -4   5   2     2397.82     2827.63    154.68 o 
  -3   5   2   148675.98   151352.31   1386.87 o 
  -2   5   2     4514.48     3749.50    153.70 o 
  -1   5   2    14447.46    12641.78    257.80 o 
   0   5   2      442.57      403.19    153.93 o 
   1   5   2    22885.68    24530.36    302.83 o 
   2   5   2    79454.52    87777.34    629.04 o 
   3   5   2   110587.80   114555.59    935.64 o 
   4   5   2    96020.77   104349.73   1156.63 o 
   5   5   2    89586.70    89829.04   1146.77 o 
   6   5   2      201.29      242.25     90.38 o 
   7   5   2     3442.10     3309.03    299.37 o 
   8   5   2     2576.78     2107.84    303.54 o 
   9   5   2    16250.50    15472.34    732.36 o 
  10   5   2     2455.90     2296.88    561.75 o 
  11   5   2    12228.67    12061.49    693.11 o 
  12   5   2      405.93      554.39    169.20 o 
  13   5   2      206.13      419.31    164.57 o 
  14   5   2     1823.60     1971.12    322.21 o 
  15   5   2      519.43      359.03    167.61 o 
  16   5   2       92.31      300.23    259.80 o 
 -17   6   2      338.08      612.50    225.39 o 
 -16   6   2      346.04      114.41    318.29 o 
 -15   6   2     3519.59     3965.77    813.80 o 
 -14   6   2      647.62      643.47    376.79 o 
 -13   6   2     4661.62     6228.24    969.51 o 
 -12   6   2     2268.98     2792.05    389.24 o 
 -11   6   2     9797.70    10104.63    717.79 o 
 -10   6   2     2870.92     3195.95    311.52 o 
  -9   6   2    42651.94    41922.47   1149.74 o 
  -8   6   2     9223.62     8987.39    395.26 o 
  -7   6   2    47380.51    46983.02    819.85 o 
  -6   6   2    40086.17    39796.77    688.74 o 
  -5   6   2      540.79      549.20     99.95 o 
  -4   6   2     3440.11     3085.39    205.68 o 
  -3   6   2    30813.77    31247.39    423.68 o 
  -2   6   2     2921.41     2949.82    142.76 o 
  -1   6   2    21816.90    24191.94   1612.42 o 
   0   6   2    23228.18    22005.59    314.71 o 
   1   6   2     4898.63     4616.16    154.08 o 
   2   6   2     2201.83     2208.06    122.74 o 
   3   6   2     5396.06     5591.82    176.68 o 
   4   6   2      159.16       93.16     65.95 o 
   5   6   2      805.69      799.58    150.59 o 
   6   6   2     2438.43     2407.89    274.05 o 
   7   6   2     9203.10     9296.26    424.41 o 
   8   6   2    16267.66    16213.59    851.36 o 
   9   6   2    51686.71    50325.25   1604.63 o 
  10   6   2     2517.11     2515.60    410.59 o 
  11   6   2    10518.61    10589.48    644.17 o 
  12   6   2     1515.10     1409.71    292.88 o 
  13   6   2     4260.26     4087.45    402.81 o 
  14   6   2     3373.48     3427.16    346.52 o 
  15   6   2     8278.07     7091.94   1121.77 o 
 -17   7   2      870.81      726.05    273.56 o 
 -16   7   2     1798.50     1935.37    430.10 o 
 -15   7   2     1717.04     1448.67    374.93 o 
 -14   7   2      156.40      200.75    178.93 o 
 -13   7   2     3079.14     3752.69    622.82 o 
 -12   7   2     2164.55     2277.39    376.82 o 
 -11   7   2       20.44       13.03     82.48 o 
 -10   7   2    17945.93    18032.93    794.54 o 
  -9   7   2     3196.08     2873.71    236.30 o 
  -8   7   2      239.62      210.54    100.41 o 
  -7   7   2     1061.37     1281.71    139.75 o 
  -6   7   2     6063.79     5440.82    248.33 o 
  -5   7   2    90845.26    95611.43   1160.71 o 
  -4   7   2     2024.93     2371.79    121.31 o 
  -3   7   2   123748.50   129765.92    907.15 o 
  -2   7   2      471.44      382.63     86.10 o 
  -1   7   2     5647.83     4448.34    153.23 o 
   0   7   2     5531.64     5757.96    169.24 o 
   1   7   2    14171.74    15331.42    278.70 o 
   2   7   2     5367.70     5156.14    157.67 o 
   3   7   2    93634.14    95732.02    900.59 o 
   4   7   2     7661.42     8015.46    311.68 o 
   5   7   2    63992.71    62518.02   1156.17 o 
   6   7   2     4480.30     4327.30    341.41 o 
   7   7   2     2948.93     2770.99    291.86 o 
   8   7   2     2330.56     2300.59    369.94 o 
   9   7   2     6757.25     6039.81    561.92 o 
  10   7   2      316.87      358.15    215.53 o 
  11   7   2     6061.03     5212.28    854.23 o 
  12   7   2      531.10      277.56    148.45 o 
  13   7   2       11.96      243.49    143.53 o 
  14   7   2        2.49      183.23    254.64 o 
  15   7   2     1077.07     1311.03    523.89 o 
 -17   8   2      749.59     1064.99    294.21 o 
 -16   8   2      576.77      617.15    287.83 o 
 -15   8   2      954.52      760.30    302.49 o 
 -14   8   2     1023.81      960.23    267.96 o 
 -13   8   2      408.58      353.44    204.66 o 
 -12   8   2      825.67      717.76    271.90 o 
 -11   8   2     2105.06     2604.73    435.53 o 
 -10   8   2       12.12      245.82    175.09 o 
  -9   8   2    24989.37    24557.56   1153.14 o 
  -8   8   2     4337.50     4373.11    265.40 o 
  -7   8   2     1037.80      934.59    126.18 o 
  -6   8   2    10222.74    10390.91    608.20 o 
  -5   8   2      329.52      290.10     95.11 o 
  -4   8   2    17529.87    17858.15    380.36 o 
  -3   8   2    29541.01    31802.01   1301.72 o 
  -2   8   2      689.25      859.73     71.73 o 
  -1   8   2     2700.99     2157.77    110.77 o 
   0   8   2      626.14      615.61     67.92 o 
   1   8   2       34.56       51.17     39.21 o 
   2   8   2    30164.32    30548.93    441.77 o 
   3   8   2    10594.79    10724.53    280.31 o 
   4   8   2      102.44      107.73     46.36 o 
   5   8   2      512.61      559.28    121.22 o 
   6   8   2     1594.15     1421.92    183.12 o 
   7   8   2     2681.60     2617.48    289.86 o 
   8   8   2      933.52     1137.76    333.78 o 
   9   8   2    18427.35    19148.34    995.78 o 
  10   8   2       89.67      196.11    154.40 o 
  11   8   2     4457.37     4446.65    813.80 o 
  12   8   2     2053.54     2098.05    261.61 o 
  13   8   2      427.98      352.70    293.35 o 
  14   8   2      204.72      474.00    369.05 o 
  15   8   2     1827.71     1061.55    533.36 o 
 -16   9   2      110.42        0.00    177.08 o 
 -15   9   2      260.77      372.94    259.51 o 
 -14   9   2      335.24      330.60    233.31 o 
 -13   9   2      100.11       61.79    168.58 o 
 -12   9   2      574.77      313.16    222.38 o 
 -11   9   2     5257.90     5284.46    558.23 o 
 -10   9   2     8104.85     7898.40    660.58 o 
  -9   9   2      125.62      141.05    158.55 o 
  -8   9   2     4413.55     4285.25    248.37 o 
  -7   9   2      103.18      195.77     65.12 o 
  -6   9   2     4369.54     3920.33    268.22 o 
  -5   9   2    23874.77    23139.79    512.37 o 
  -4   9   2    11684.25    11326.94    316.06 o 
  -3   9   2    47619.93    50846.29    638.73 o 
  -2   9   2     6383.45     5682.26    185.01 o 
  -1   9   2     5407.16     5539.34    182.92 o 
   0   9   2      936.17     1110.86     87.60 o 
   1   9   2     4130.48     4629.44    179.74 o 
   2   9   2     4409.91     4401.47    174.43 o 
   3   9   2     2481.46     2542.09    139.89 o 
   4   9   2    47191.02    46193.50    665.87 o 
   5   9   2     7222.72     6550.43    277.23 o 
   6   9   2       30.37       46.64     83.22 o 
   7   9   2      355.74      368.35    113.70 o 
   8   9   2      114.58      319.97    124.70 o 
   9   9   2       13.22        0.00    128.73 o 
  10   9   2     7091.15     7061.07    636.47 o 
  11   9   2     1038.71     1054.48    287.70 o 
  12   9   2     2383.87     1836.64    591.86 o 
  13   9   2      400.95      432.71    397.44 o 
  14   9   2      412.40       26.67    295.93 o 
  15   9   2      170.68      293.35    305.39 o 
 -16  10   2      750.07      709.71    315.71 o 
 -15  10   2        4.06      111.34    185.54 o 
 -14  10   2     4293.38     4811.10    555.06 o 
 -13  10   2     1445.70     1933.66    367.81 o 
 -12  10   2      905.16     1064.20    312.94 o 
 -11  10   2      412.64      594.27    267.97 o 
 -10  10   2     2247.89     2872.86    405.22 o 
  -9  10   2     2348.56     2262.50    345.04 o 
  -8  10   2    36051.59    36649.62   1295.69 o 
  -7  10   2    24457.11    24685.64   1283.07 o 
  -6  10   2     8054.57     8319.83    369.92 o 
  -5  10   2     3138.34     3074.62    168.07 o 
  -4  10   2     1659.04     1564.83    115.06 o 
  -3  10   2     1136.70     1221.18     96.98 o 
  -2  10   2    42255.80    44244.01    538.46 o 
  -1  10   2    13307.07    14575.13    314.07 o 
   0  10   2    14449.27    14862.60    327.55 o 
   1  10   2     4336.60     4293.81    179.54 o 
   2  10   2    41109.94    42687.80    588.38 o 
   3  10   2       43.88      156.96     61.21 o 
   4  10   2      897.60      972.24    115.54 o 
   5  10   2      285.00      292.05     88.44 o 
   6  10   2      494.37      709.32    135.73 o 
   7  10   2      736.98      851.93    167.90 o 
   8  10   2     5194.84     5604.14    343.43 o 
   9  10   2      881.52      825.40    199.71 o 
  10  10   2     9206.77     9268.39    693.44 o 
  11  10   2       70.96       86.95    143.35 o 
  12  10   2       71.14      498.23    165.34 o 
  13  10   2     1355.49     1348.02    618.52 o 
  14  10   2     5283.97     4841.51    877.46 o 
  15  10   2      664.63      869.72    400.02 o 
 -16  11   2      630.34     1437.48    300.23 o 
 -15  11   2      298.25      285.10    211.77 o 
 -14  11   2     1830.93     1719.60    327.61 o 
 -13  11   2     7744.42     7744.93   1556.20 o 
 -12  11   2     4550.44     4230.21    532.43 o 
 -11  11   2    11342.78    11616.19    975.53 o 
 -10  11   2     3611.02     4248.98    491.88 o 
  -9  11   2     2134.46     2273.99    351.10 o 
  -8  11   2     2418.54     2528.82    487.33 o 
  -7  11   2     4261.48     3791.34    414.65 o 
  -6  11   2     2658.79     2728.34    265.77 o 
  -5  11   2     6825.45     6713.21    344.56 o 
  -4  11   2    32260.52    31612.62    548.87 o 
  -3  11   2    13574.75    13207.00    538.26 o 
  -2  11   2    72824.87    75904.99    763.15 o 
  -1  11   2    19658.65    20030.35    392.69 o 
   0  11   2    12564.70    13683.63    373.97 o 
   1  11   2     2325.95     2465.22    143.67 o 
   2  11   2    27646.06    27075.46    483.35 o 
   3  11   2    29199.85    30259.10    527.31 o 
   4  11   2    60470.22    60734.60   1948.79 o 
   5  11   2    15474.67    16339.42    419.80 o 
   6  11   2     5064.40     5097.01    274.93 o 
   7  11   2      393.89      604.32    128.95 o 
   8  11   2     3559.12     3854.00    288.20 o 
   9  11   2     1657.69     1672.75    288.93 o 
  10  11   2    16962.62    17343.16    929.23 o 
  11  11   2       16.56        2.58    301.95 o 
  12  11   2      922.97      586.69    421.52 o 
  13  11   2     2864.49     2195.37    691.64 o 
  14  11   2     1274.59      768.21    379.37 o 
 -15  12   2      289.63       50.67    172.64 o 
 -14  12   2     7098.79     7341.78   1145.86 o 
 -13  12   2     5549.45     5962.51    642.89 o 
 -12  12   2     5046.94     5615.09    607.29 o 
 -11  12   2        1.91        1.14    151.82 o 
 -10  12   2     2615.77     2667.74    414.02 o 
  -9  12   2    11449.20    11823.27    801.77 o 
  -8  12   2    44352.52    45890.33   1522.27 o 
  -7  12   2    36851.45    35853.79   1284.04 o 
  -6  12   2    26496.98    24974.06    813.23 o 
  -5  12   2       18.62      173.67     97.40 o 
  -4  12   2     1352.48     1385.78    187.33 o 
  -3  12   2     4331.88     4670.41    213.61 o 
  -2  12   2    29369.83    30423.54    499.46 o 
  -1  12   2    49707.27    50145.44    651.26 o 
   0  12   2    25706.94    26014.05    475.53 o 
   1  12   2        4.41       67.91     47.83 o 
   2  12   2    11188.68    11702.40    329.65 o 
   3  12   2     3218.30     3348.62    184.38 o 
   4  12   2     6005.31     6091.85    280.66 o 
   5  12   2     5187.30     5271.60    248.55 o 
   6  12   2      110.79      115.04     77.61 o 
   7  12   2      462.03      560.20    118.70 o 
   8  12   2    15309.85    15909.43    626.45 o 
   9  12   2    12802.12    12674.18    728.31 o 
  10  12   2     9481.49     8630.93   1132.96 o 
  11  12   2      867.55       94.63    312.27 o 
  12  12   2     1240.41     1620.72    609.92 o 
  13  12   2     1972.89     1458.99    547.98 o 
  14  12   2     9470.38     9303.65   1271.46 o 
 -15  13   2       83.32       38.71    261.52 o 
 -14  13   2      337.26      326.91    201.60 o 
 -13  13   2     7500.99     7792.65    720.80 o 
 -12  13   2     6245.24     6592.00    651.21 o 
 -11  13   2     3904.72     4287.08    502.76 o 
 -10  13   2     1660.87     1966.98    362.83 o 
  -9  13   2     5151.43     5276.17    587.12 o 
  -8  13   2     3321.80     3728.10    434.10 o 
  -7  13   2     8437.64     8598.33    638.13 o 
  -6  13   2     1137.87     1188.56    204.81 o 
  -5  13   2     7977.48     8382.53    419.18 o 
  -4  13   2     8109.41     8330.43    365.10 o 
  -3  13   2    15121.63    15797.00    464.46 o 
  -2  13   2    63196.95    66584.74    804.57 o 
  -1  13   2     3606.20     3588.29    176.69 o 
   0  13   2    13502.54    13241.13    349.21 o 
   1  13   2     1889.58     1833.36    142.15 o 
   2  13   2    10202.84    10498.03    331.75 o 
   3  13   2    23178.09    23924.19    510.18 o 
   4  13   2    54532.90    55621.42   1425.18 o 
   5  13   2    19351.89    20009.97    510.00 o 
   6  13   2     4128.05     4049.67    282.93 o 
   7  13   2     1895.17     1886.61    285.58 o 
   8  13   2     1761.14     1622.57    291.91 o 
   9  13   2     3325.88     3701.27    406.07 o 
  10  13   2    15341.22    15091.48   1078.86 o 
  11  13   2     1907.79     1841.29    475.17 o 
  12  13   2        1.01        0.86    196.07 o 
  13  13   2     3541.78     3958.36   1429.31 o 
  14  13   2      419.66      256.36    320.87 o 
 -14  14   2     5329.61     6032.96    995.31 o 
 -13  14   2     1113.02     1150.16    548.84 o 
 -12  14   2     2239.05     2951.24    587.12 o 
 -11  14   2     6833.05     8464.37   1235.33 o 
 -10  14   2      709.06     1030.12    314.95 o 
  -9  14   2     1572.29     1496.47    363.31 o 
  -8  14   2    19185.54    19005.49    987.94 o 
  -7  14   2    22995.31    22498.97   1051.76 o 
  -6  14   2    13689.70    13566.75    543.19 o 
  -5  14   2     3276.43     3350.93    257.73 o 
  -4  14   2     1429.20     1418.99    205.87 o 
  -3  14   2     1012.68     1145.66    162.17 o 
  -2  14   2      119.20      188.16     87.85 o 
  -1  14   2    25110.80    25788.56    500.99 o 
   0  14   2     3860.16     4154.34    201.29 o 
   1  14   2     2481.58     2352.04    159.72 o 
   2  14   2     8163.02     7893.19    290.31 o 
   3  14   2    12812.20    13000.15    382.77 o 
   4  14   2        2.26      152.84     89.34 o 
   5  14   2     8465.78     9392.42    507.28 o 
   6  14   2      490.22      608.77    206.46 o 
   7  14   2      182.73      344.48    171.50 o 
   8  14   2    11035.63    10539.36    665.17 o 
   9  14   2    10022.97     9674.21    656.86 o 
  10  14   2      412.48      380.40    229.91 o 
  11  14   2     2032.09     2200.93    550.13 o 
  12  14   2       70.48      361.58    215.20 o 
  13  14   2      432.22      284.40    221.46 o 
  14  14   2     2915.62     3498.65    610.78 o 
 -14  15   2     1574.65     1510.61    531.64 o 
 -13  15   2     2373.19     2466.35    781.11 o 
 -12  15   2     2121.79     1547.60    596.16 o 
 -11  15   2      210.66      410.34    387.11 o 
 -10  15   2     1234.07      959.89    288.15 o 
  -9  15   2     8763.49     9356.79    717.53 o 
  -8  15   2     5932.69     6497.15    576.47 o 
  -7  15   2    10309.66     9999.30    554.86 o 
  -6  15   2     4452.25     4433.97    296.09 o 
  -5  15   2    22342.46    23240.20    671.60 o 
  -4  15   2       69.31      120.87     97.04 o 
  -3  15   2     6632.99     6556.15    319.54 o 
  -2  15   2    10670.82    10300.79    394.28 o 
  -1  15   2    11725.07    11667.94    408.64 o 
   0  15   2     2202.86     2694.48    162.20 o 
   1  15   2    34351.65    36566.50    606.80 o 
   2  15   2      294.12      386.43    106.95 o 
   3  15   2     1241.34     1491.51    200.42 o 
   4  15   2    10205.84     9577.76    464.57 o 
   5  15   2     2761.12     2746.03    407.05 o 
   6  15   2      129.39      215.31    134.06 o 
   7  15   2    14898.90    14260.21    765.54 o 
   8  15   2      100.94       40.62    150.27 o 
   9  15   2       25.79       84.91    140.90 o 
  10  15   2     4307.96     4959.40    601.14 o 
  11  15   2     1861.69     2032.65    464.33 o 
  12  15   2      182.85      414.80    203.78 o 
  13  15   2     1170.31      966.07    349.26 o 
 -14  16   2     1079.55      585.83    314.85 o 
 -13  16   2       54.49      130.76    326.90 o 
 -12  16   2       16.82      171.19    356.15 o 
 -11  16   2    19930.73    20207.38   1873.63 o 
 -10  16   2     6961.49     7230.44   1098.54 o 
  -9  16   2      662.42      742.47    230.63 o 
  -8  16   2      342.11      407.88    189.65 o 
  -7  16   2      668.53      480.43    147.29 o 
  -6  16   2       38.95       58.16     95.03 o 
  -5  16   2    38994.03    39141.39   1007.28 o 
  -4  16   2    20858.65    20116.62    660.51 o 
  -3  16   2     7287.75     7335.33    354.00 o 
  -2  16   2     6635.76     6387.84    326.27 o 
  -1  16   2    15959.69    15816.48    587.80 o 
   0  16   2      341.15      378.41    130.59 o 
   1  16   2     5550.37     5875.14    296.30 o 
   2  16   2     1833.72     2115.55    235.62 o 
   3  16   2     9328.22     9112.39    466.52 o 
   4  16   2       31.50       55.53     99.81 o 
   5  16   2    23781.43    24309.91   1038.78 o 
   6  16   2     6496.73     6206.31    494.89 o 
   7  16   2     2478.11     2370.46    319.05 o 
   8  16   2      453.51      317.75    176.26 o 
   9  16   2      702.69      754.00    242.53 o 
  10  16   2     2602.39     2567.98    470.02 o 
  11  16   2     8064.43     9580.81    871.96 o 
  12  16   2     2224.89     2200.38    407.13 o 
  13  16   2     5604.52     6800.89   1347.16 o 
 -13  17   2       44.78      191.84    291.63 o 
 -12  17   2        6.09      215.06    314.85 o 
 -11  17   2      367.93      237.43    339.80 o 
 -10  17   2     2353.07     1479.64    579.81 o 
  -9  17   2     6060.06     5970.00    670.63 o 
  -8  17   2     7460.54     7623.54    765.84 o 
  -7  17   2     9007.79     9333.50    499.56 o 
  -6  17   2     7165.32     6925.91    390.84 o 
  -5  17   2    17837.93    18240.04    708.24 o 
  -4  17   2      507.30      466.75    114.25 o 
  -3  17   2     2456.23     2320.88    209.70 o 
  -2  17   2     1435.61     1419.82    207.84 o 
  -1  17   2    16687.59    16509.76    607.18 o 
   0  17   2    13262.31    12795.64    575.64 o 
   1  17   2    60547.31    62238.96   1456.22 o 
   2  17   2    12930.79    12170.40    682.62 o 
   3  17   2     1863.50     1896.59    231.98 o 
   4  17   2     1037.39     1427.50    213.83 o 
   5  17   2     5325.38     5380.11    453.24 o 
   6  17   2     7415.63     7273.13    546.93 o 
   7  17   2    26462.85    28005.81   1109.12 o 
   8  17   2     1814.13     2107.10    372.23 o 
   9  17   2     2051.92     2385.12    363.88 o 
  10  17   2      228.14      327.94    229.97 o 
  11  17   2      499.23      332.81    231.11 o 
  12  17   2      607.14     1109.67    379.80 o 
  13  17   2     1362.63     1731.69    406.04 o 
 -13  18   2      536.52      721.51    264.50 o 
 -12  18   2      654.44      385.14    245.13 o 
 -11  18   2    10631.22    10593.38    976.27 o 
 -10  18   2     6085.94     6002.38    701.33 o 
  -9  18   2     4035.75     3803.56    528.78 o 
  -8  18   2     1577.11     1600.86    415.24 o 
  -7  18   2      494.02      406.10    163.34 o 
  -6  18   2     1943.10     1684.95    255.68 o 
  -5  18   2    31297.86    32778.96    850.17 o 
  -4  18   2    19460.19    19795.34    625.32 o 
  -3  18   2     4590.53     4573.58    343.30 o 
  -2  18   2     2178.94     2341.83    240.24 o 
  -1  18   2     4647.30     4823.87    345.92 o 
   0  18   2      181.98      386.65    176.51 o 
   1  18   2     5164.48     5506.11    436.12 o 
   2  18   2     3782.72     3540.85    346.95 o 
   3  18   2     8464.44     8575.36    554.85 o 
   4  18   2     1065.02     1141.92    205.07 o 
   5  18   2    15472.06    15503.29    843.55 o 
   6  18   2     2738.98     2654.22    322.35 o 
   7  18   2     5385.94     5645.12    497.76 o 
   8  18   2      290.78      131.02    155.52 o 
   9  18   2       42.32       68.85    138.82 o 
  10  18   2     2364.69     2626.10    495.67 o 
  11  18   2     7718.45     8338.09    842.90 o 
  12  18   2     2819.88     3022.04    745.84 o 
  13  18   2     3923.51     4930.12    703.69 o 
 -12  19   2       12.71       88.37    195.35 o 
 -11  19   2      190.56      468.45    246.50 o 
 -10  19   2     1929.93     1800.47    556.15 o 
  -9  19   2      816.28      907.51    323.68 o 
  -8  19   2     2898.94     2817.39    747.13 o 
  -7  19   2     4309.20     3446.55    605.33 o 
  -6  19   2     2784.72     3246.95    379.25 o 
  -5  19   2     5819.69     5548.42    517.33 o 
  -4  19   2     1057.57      906.57    234.45 o 
  -3  19   2       27.42      106.31     98.91 o 
  -2  19   2       10.34       34.44     93.23 o 
  -1  19   2     7132.65     6308.21    473.82 o 
   0  19   2    18141.30    17304.20    790.27 o 
   1  19   2    21134.52    21233.00    891.00 o 
   2  19   2     6118.28     5714.61    464.08 o 
   3  19   2     3870.10     3968.96    391.42 o 
   4  19   2      110.13      207.94    132.48 o 
   5  19   2     1522.66     1832.53    354.07 o 
   6  19   2     2965.69     3199.81    384.92 o 
   7  19   2    12794.64    13154.61    788.35 o 
   8  19   2      231.65      365.94    167.67 o 
   9  19   2      218.98      315.11    163.37 o 
  10  19   2      373.26      421.53    270.36 o 
  11  19   2      132.27       47.81    214.50 o 
  12  19   2        1.82       93.86    194.87 o 
 -12  20   2       75.40      151.26    182.90 o 
 -11  20   2     1663.32     1221.04    376.26 o 
 -10  20   2      479.54      423.13    261.41 o 
  -9  20   2      192.12      351.96    222.95 o 
  -8  20   2       39.74       12.97    192.65 o 
  -7  20   2       38.48      174.55    191.49 o 
  -6  20   2       34.91       48.97    158.31 o 
  -5  20   2     5488.87     5751.83    539.59 o 
  -4  20   2     6184.28     5493.85    465.03 o 
  -3  20   2     2542.93     2292.36    414.79 o 
  -2  20   2      656.86      634.12    249.85 o 
  -1  20   2     1818.61     1629.12    251.82 o 
   0  20   2        1.64      162.04    121.74 o 
   1  20   2       73.32      212.23    127.30 o 
   2  20   2     1985.68     2132.34    323.83 o 
   3  20   2     1059.93     1230.58    331.83 o 
   4  20   2       37.50      107.52    120.92 o 
   5  20   2     1004.26     1333.40    357.86 o 
   6  20   2       47.17      156.89    178.78 o 
   7  20   2      246.78      372.38    169.90 o 
   8  20   2       24.38      171.97    155.10 o 
   9  20   2       80.32      271.35    181.21 o 
  10  20   2       23.35       62.28    201.04 o 
  11  20   2      796.38      896.92    254.49 o 
 -11  21   2      360.88      215.13    215.93 o 
 -10  21   2      303.08      346.44    242.31 o 
  -9  21   2       67.56      154.14    210.90 o 
  -8  21   2      164.15      191.70    232.69 o 
  -7  21   2      104.27      172.57    215.87 o 
  -6  21   2      318.90      418.67    223.16 o 
  -5  21   2       64.58      351.13    199.27 o 
  -4  21   2     1361.49     1464.42    399.77 o 
  -3  21   2        6.41       34.25    185.81 o 
  -2  21   2     4333.08     3939.59    538.86 o 
  -1  21   2      879.29     1148.58    328.32 o 
   0  21   2      163.22        0.37    164.27 o 
   1  21   2      116.77      214.06    136.22 o 
   2  21   2     1002.52      978.05    215.73 o 
   3  21   2       86.57      232.42    135.47 o 
   4  21   2     4434.80     4340.00    510.53 o 
   5  21   2      297.22      272.18    183.02 o 
   6  21   2      423.42      449.66    228.40 o 
   7  21   2      111.42        1.72    151.81 o 
   8  21   2       26.64       12.31    136.95 o 
   9  21   2        9.55       65.05    146.13 o 
  10  21   2      327.04      681.85    288.25 o 
  11  21   2        4.63      104.95    317.43 o 
 -11  22   2      321.05      172.05    256.36 o 
 -10  22   2     1559.91      916.84    703.26 o 
  -9  22   2      753.18      920.58    310.03 o 
  -8  22   2     2960.06     3334.70    496.76 o 
  -7  22   2      911.65      975.92    340.19 o 
  -6  22   2     2353.35     1627.34    456.54 o 
  -5  22   2     1606.01     2134.42    556.63 o 
  -4  22   2       90.86      336.86    219.90 o 
  -3  22   2       39.32       33.34    184.44 o 
  -2  22   2     1321.44     1177.20    367.23 o 
  -1  22   2      506.72      471.70    266.40 o 
   0  22   2      725.60     1106.35    358.41 o 
   1  22   2      816.30      805.56    326.95 o 
   2  22   2      749.61      733.96    481.31 o 
   3  22   2        5.22       78.28    154.51 o 
   4  22   2      952.92     1247.43    434.43 o 
   5  22   2     1176.44      968.94    250.46 o 
   6  22   2      299.71      163.27    222.81 o 
   7  22   2     1066.86      857.45    349.26 o 
   8  22   2      568.10      685.08    255.37 o 
   9  22   2      696.48     1108.67    335.50 o 
  10  22   2     1278.64     1611.26    289.91 o 
  -9  23   2      569.32      566.84    210.26 o 
  -8  23   2        5.92        0.00    240.87 o 
  -7  23   2      379.27      319.15    342.38 o 
  -6  23   2      351.19      278.39    267.15 o 
  -5  23   2      302.21      554.33    350.12 o 
  -4  23   2     1918.45     1840.94    622.82 o 
  -3  23   2      330.15      503.15    255.14 o 
  -2  23   2     7073.78     7478.59    733.67 o 
  -1  23   2     3583.48     3404.32    487.14 o 
   0  23   2     3864.23     3510.61    506.92 o 
   1  23   2     6276.24     6682.20    697.39 o 
   2  23   2     6127.75     6290.68    691.82 o 
   3  23   2      700.31      739.82    480.88 o 
   4  23   2     5454.26     4873.34    874.88 o 
   5  23   2     1276.46      611.64    338.08 o 
   6  23   2     4486.93     2790.67    836.17 o 
   7  23   2     2528.45     2674.64    408.51 o 
   8  23   2      986.12     1223.09    270.28 o 
   9  23   2      539.22      732.60    200.46 o 
  -8  24   2     2193.01     2437.96    585.83 o 
  -7  24   2      268.81        1.72    258.94 o 
  -6  24   2     1599.60     1429.74    580.67 o 
  -5  24   2     5756.78     5590.22   1443.51 o 
  -4  24   2     3241.15     3418.65    744.12 o 
  -3  24   2     1612.54     1540.88    392.75 o 
  -2  24   2     2277.00     2678.13    418.68 o 
  -1  24   2       11.80       86.74    189.10 o 
   0  24   2      159.45      306.72    284.74 o 
   1  24   2     1227.08     1547.02    413.18 o 
   2  24   2      140.42      156.79    175.50 o 
   3  24   2      316.41      410.34    354.42 o 
   4  24   2      573.51     1086.50    494.65 o 
   5  24   2     2126.25     1050.37    411.20 o 
   6  24   2      304.49      376.79    319.15 o 
   7  24   2      823.28      138.50    280.44 o 
  -7  25   2      236.59      603.04    389.70 o 
  -6  25   2      616.60      667.56    359.59 o 
  -5  25   2      278.74      665.78    326.84 o 
  -4  25   2     1234.12      775.95    474.86 o 
  -3  25   2      170.18      465.71    295.93 o 
  -2  25   2      594.63      501.46    237.72 o 
  -1  25   2     1139.96     1290.69    324.72 o 
   0  25   2     1358.73     1232.38    348.20 o 
   1  25   2     3828.05     4443.86    546.22 o 
   2  25   2     2544.40     2678.34    434.25 o 
   3  25   2       11.44       15.48    270.12 o 
   4  25   2     1061.37      512.71    310.55 o 
   5  25   2      350.52      231.41    283.02 o 
   6  25   2     2431.04     1729.97    584.97 o 
  -6  26   2        3.01        0.00    240.01 o 
  -5  26   2      950.43      781.97    313.13 o 
  -4  26   2      643.42      133.23    213.44 o 
  -3  26   2       72.71      163.26    211.70 o 
  -2  26   2        0.85      123.61    184.67 o 
  -1  26   2     2205.29     2277.61    421.15 o 
   0  26   2       33.28      105.45    179.90 o 
   1  26   2      667.22      903.32    258.06 o 
   2  26   2       71.82      394.86    244.31 o 
   3  26   2      788.16      507.55    307.11 o 
   4  26   2       59.43       44.73    241.73 o 
   5  26   2     1519.04     1942.45    490.35 o 
  -4  27   2       29.10       72.73    210.16 o 
  -3  27   2     2130.70     2135.05    380.07 o 
  -2  27   2     1003.23      679.43    228.80 o 
  -1  27   2      105.62      201.87    262.81 o 
   0  27   2       15.31       73.00    181.57 o 
   1  27   2       76.79      233.71    167.07 o 
   2  27   2      294.89        0.00    215.06 o 
   3  27   2     2438.04     2810.45    525.62 o 
  -4  28   2        0.75        0.86    472.28 o 
  -3  28   2       49.20      478.30    256.36 o 
  -2  28   2     1456.10     1562.48    532.93 o 
  -1  28   2     3157.98     3585.46    426.61 o 
   0  28   2      491.88      522.63    180.95 o 
   0  29   2        3.16      205.60    265.82 o 
 -18   1   3      280.80      668.42    269.26 o 
 -17   1   3       71.81      240.98    186.22 o 
 -16   1   3      184.24      453.62    234.89 o 
 -15   1   3      461.96      288.91    220.55 o 
 -14   1   3     1006.42     1272.62    311.68 o 
 -13   1   3     3806.58     3256.08    443.94 o 
 -12   1   3     3746.11     4520.86    476.86 o 
 -11   1   3     1555.96     1599.44    303.19 o 
 -10   1   3     1479.04     1137.75    285.98 o 
  -9   1   3     1920.71     2020.23    295.07 o 
  -8   1   3     4657.05     4722.80    407.63 o 
  -7   1   3    15647.99    14277.49    775.52 o 
  -6   1   3    43408.40    45865.14   1073.21 o 
  -5   1   3      567.90      929.96    154.66 o 
  -4   1   3       80.11      215.70     55.48 o 
  -3   1   3    27862.25    30213.55    493.95 o 
  -2   1   3     2171.03     1977.54    104.90 o 
  -1   1   3     6690.93     6346.53    150.74 o 
   0   1   3       41.80      409.21     98.21 o 
   1   1   3    45488.83    44209.74    315.08 o 
   2   1   3    18246.87    19739.38    384.61 o 
   3   1   3     3798.29     3676.53    259.69 o 
   4   1   3     5842.38     5347.35    274.82 o 
   5   1   3    18907.52    18911.19    737.88 o 
   6   1   3     4497.21     4153.10    402.60 o 
   7   1   3     2963.79     2380.04    347.53 o 
   8   1   3     3382.10     3609.81    367.37 o 
   9   1   3    10338.94     9776.10    719.74 o 
  10   1   3     4630.52     4351.56    348.99 o 
  11   1   3     3412.63     2911.26    300.95 o 
  12   1   3      255.33      370.96    145.42 o 
  13   1   3      323.32      513.47    161.06 o 
  14   1   3     1425.05     1512.51    325.88 o 
  15   1   3      403.95      684.61    293.86 o 
  16   1   3      316.65      485.56    241.53 o 
 -17   2   3     1905.75     1969.98    643.47 o 
 -16   2   3     1276.02     1405.16    271.16 o 
 -15   2   3      401.54      646.03    257.69 o 
 -14   2   3       70.74      223.51    185.16 o 
 -13   2   3     1065.52     1075.83    307.33 o 
 -12   2   3      177.19      106.23    154.05 o 
 -11   2   3     1390.69     1316.46    308.49 o 
 -10   2   3      562.61      440.04    181.50 o 
  -9   2   3    23955.26    24765.87    993.54 o 
  -8   2   3    20402.05    19620.79    825.12 o 
  -7   2   3    15512.13    15153.54    676.37 o 
  -6   2   3    44884.39    44552.43   1059.43 o 
  -5   2   3      962.85     1162.07    177.64 o 
  -4   2   3    25521.69    27119.19    570.30 o 
  -3   2   3     2980.08     2892.17    152.42 o 
  -2   2   3   158787.78   156256.14   1016.90 o 
  -1   2   3   169835.53   155930.75   1010.87 o 
   0   2   3    48466.20    46315.06    482.42 o 
   1   2   3    16917.87    19005.78    284.02 o 
   2   2   3     5161.16     5189.64    221.11 o 
   3   2   3     2018.17     1681.79    179.64 o 
   4   2   3     4488.97     4372.42    278.71 o 
   5   2   3    22020.13    19985.79    609.92 o 
   6   2   3       82.86       38.80     95.34 o 
   7   2   3       83.89      115.33    129.49 o 
   8   2   3      257.48      243.11    145.89 o 
   9   2   3     5253.57     4255.23    382.62 o 
  10   2   3      929.26      873.61    213.66 o 
  11   2   3       30.59       64.60    123.73 o 
  12   2   3     3356.74     3214.69    336.11 o 
  13   2   3      929.07     1010.83    219.51 o 
  14   2   3     7367.71     8033.65    626.00 o 
  15   2   3     4309.17     4268.31    539.01 o 
  16   2   3     1122.52     1349.55    383.67 o 
 -17   3   3      198.28      430.99    290.77 o 
 -16   3   3      721.80      680.46    358.73 o 
 -15   3   3     2262.89     2281.38    326.60 o 
 -14   3   3     2111.27     2157.52    366.10 o 
 -13   3   3    21330.27    20313.50   1123.73 o 
 -12   3   3    31066.11    31153.83   1328.23 o 
 -11   3   3     6960.82     6994.72    601.57 o 
 -10   3   3     3610.17     3327.42    483.46 o 
  -9   3   3     9233.57     9740.01    640.01 o 
  -8   3   3     8535.59     9160.94    569.79 o 
  -7   3   3    69747.30    69354.23   1426.78 o 
  -6   3   3    41485.29    38146.34    967.44 o 
  -5   3   3     9432.25    11819.38    392.90 o 
  -4   3   3      775.63      233.67     89.02 o 
  -3   3   3    35514.64    37245.42    529.36 o 
  -2   3   3     2536.12     2165.76    196.43 o 
  -1   3   3    56776.39    56985.64   1372.17 o 
   0   3   3      884.35      932.91     39.61 o 
   1   3   3     2606.33     3053.48    175.36 o 
   2   3   3      429.72      906.06    153.06 o 
   3   3   3    22007.57    19838.19    417.31 o 
   4   3   3    60275.71    61829.93   1017.55 o 
   5   3   3    35848.00    34926.61    831.24 o 
   6   3   3    15843.61    15411.62    506.92 o 
   7   3   3      536.57      550.04    198.98 o 
   8   3   3    19375.52    17968.89    965.13 o 
   9   3   3    37279.94    36031.82   1118.88 o 
  10   3   3    13798.67    13256.51    877.93 o 
  11   3   3    14385.38    13308.86    655.18 o 
  12   3   3     1292.20     1296.78    268.33 o 
  13   3   3       16.22       54.60    139.18 o 
  14   3   3     2995.13     3447.64    396.98 o 
  15   3   3     1758.01     2111.59    403.62 o 
  16   3   3     2411.85     2829.90    811.65 o 
 -17   4   3     1932.18     1891.70    566.05 o 
 -16   4   3     1596.08     2240.10    679.60 o 
 -15   4   3      220.93      338.08    301.09 o 
 -14   4   3     1300.27     1611.19    345.39 o 
 -13   4   3      356.63      389.13    194.60 o 
 -12   4   3     1441.45     1480.60    371.17 o 
 -11   4   3     7254.86     6705.95    820.68 o 
 -10   4   3     5495.08     5330.70    494.56 o 
  -9   4   3    21694.97    22707.41   1013.81 o 
  -8   4   3    28936.87    29132.07   1013.00 o 
  -7   4   3    17368.33    17457.44    715.51 o 
  -6   4   3    37202.97    35860.27    769.49 o 
  -5   4   3     7847.97     7060.50    316.83 o 
  -4   4   3    19211.68    21406.33    459.59 o 
  -3   4   3     8793.19     8875.36    408.34 o 
  -2   4   3    20480.46    18257.51    485.93 o 
  -1   4   3   128857.41   125980.98   1080.87 o 
   0   4   3    15095.42    17047.20    335.84 o 
   1   4   3     7786.11     9148.18    224.98 o 
   2   4   3      494.19      933.74     92.80 o 
   3   4   3     1734.33     1822.54    108.53 o 
   4   4   3    27934.63    27348.78    804.59 o 
   5   4   3    69968.87    69752.51   1042.00 o 
   6   4   3       65.55       76.99     71.39 o 
   7   4   3      975.41     1050.82    215.01 o 
   8   4   3     3033.17     3540.41    353.53 o 
   9   4   3    19937.32    19542.89    837.89 o 
  10   4   3     2455.25     2531.98    342.57 o 
  11   4   3     4955.12     4622.01    374.57 o 
  12   4   3      116.87      155.57    126.84 o 
  13   4   3      339.80      124.56    162.14 o 
  14   4   3     8477.92     8977.60    665.67 o 
  15   4   3     6217.97     6771.83    726.32 o 
  16   4   3      722.38      564.33    264.96 o 
 -17   5   3      256.97      177.92    197.59 o 
 -16   5   3      300.77        0.00    303.67 o 
 -15   5   3      136.81      237.43    285.60 o 
 -14   5   3      646.18      685.62    397.44 o 
 -13   5   3     8417.17     8811.24    691.56 o 
 -12   5   3    14526.10    15301.11    913.96 o 
 -11   5   3     3626.22     3491.60    413.86 o 
 -10   5   3        3.76      106.21    134.73 o 
  -9   5   3       49.63       94.68    127.38 o 
  -8   5   3     3372.02     3593.57    359.19 o 
  -7   5   3    42187.66    42463.98    931.79 o 
  -6   5   3    31898.44    32568.42    743.66 o 
  -5   5   3     3449.25     3632.04    229.30 o 
  -4   5   3       29.98       80.16     66.11 o 
  -3   5   3    20388.52    18645.07   1000.46 o 
  -2   5   3     2662.66     2143.38    177.51 o 
  -1   5   3     6442.23     5541.81    150.23 o 
   0   5   3    49379.70    53665.48    526.45 o 
   1   5   3     8207.87     9139.06    142.06 o 
   2   5   3    15480.15    14274.21    308.50 o 
   3   5   3   143229.89   145971.20   1189.24 o 
   4   5   3    83881.34    90055.53    993.17 o 
   5   5   3      797.29      842.94    161.10 o 
   6   5   3      423.52      519.35    146.27 o 
   7   5   3    13020.80    12619.67    496.34 o 
   8   5   3    11106.37     9946.81    580.03 o 
   9   5   3    16590.29    16665.99    779.69 o 
  10   5   3    10481.15     9548.86    620.33 o 
  11   5   3     4403.80     4274.61    560.54 o 
  12   5   3      437.10      326.66    159.63 o 
  13   5   3     2184.70     2255.31    323.25 o 
  14   5   3      365.78      449.64    189.32 o 
  15   5   3      688.82     1137.77    241.00 o 
 -17   6   3      299.01      423.37    210.67 o 
 -16   6   3       24.64      167.83    214.76 o 
 -15   6   3     1870.17     1609.65    412.37 o 
 -14   6   3     1907.97     2380.52    433.04 o 
 -13   6   3        4.43        0.00    206.46 o 
 -12   6   3     1072.66      763.91    436.15 o 
 -11   6   3    10600.15    10928.07    722.97 o 
 -10   6   3    13021.36    12564.39    606.17 o 
  -9   6   3     1770.83     1973.95    251.05 o 
  -8   6   3    14176.26    15152.48    651.27 o 
  -7   6   3      226.34      245.46    105.02 o 
  -6   6   3      421.71      438.57    116.48 o 
  -5   6   3    68914.81    70669.64   1180.03 o 
  -4   6   3     2394.12     2045.11    122.39 o 
  -3   6   3     3162.99     2616.65    190.57 o 
  -2   6   3     1318.28     1219.07     97.53 o 
  -1   6   3    25628.90    23877.35    307.98 o 
   0   6   3     1162.34     1416.72     71.12 o 
   1   6   3    57720.18    62280.57    547.02 o 
   2   6   3    56236.88    61159.65    513.66 o 
   3   6   3     9836.29     9928.26    227.54 o 
   4   6   3    18611.39    18258.57    468.12 o 
   5   6   3    72244.27    71855.12   1083.61 o 
   6   6   3     3815.49     3932.79    262.25 o 
   7   6   3     4873.58     4793.79    334.56 o 
   8   6   3     9110.86     9334.37    560.34 o 
   9   6   3    14346.68    13419.97    839.24 o 
  10   6   3     2976.58     2543.61    349.77 o 
  11   6   3     7961.45     8142.77    730.40 o 
  12   6   3      547.44      606.47    196.33 o 
  13   6   3       36.70      161.52    162.78 o 
  14   6   3     2176.99     2516.83    318.35 o 
  15   6   3     1128.83      596.16    450.77 o 
 -17   7   3     2167.47     2176.44    354.42 o 
 -16   7   3     4311.53     4494.18    588.51 o 
 -15   7   3     3294.91     3683.33    504.63 o 
 -14   7   3      324.72      643.67    209.81 o 
 -13   7   3      206.52      342.90    203.02 o 
 -12   7   3       11.68       65.29    172.44 o 
 -11   7   3     9141.44     9234.73    735.28 o 
 -10   7   3    41786.24    43560.68   1141.46 o 
  -9   7   3    28900.98    28695.38   1435.80 o 
  -8   7   3    32339.49    33219.88    866.58 o 
  -7   7   3      894.14      904.13    123.54 o 
  -6   7   3     7104.33     6657.58    261.28 o 
  -5   7   3      453.85      713.30     72.98 o 
  -4   7   3    10448.02     9539.26    240.09 o 
  -3   7   3    62372.27    60703.38    803.72 o 
  -2   7   3     4326.88     4102.68    199.13 o 
  -1   7   3     2691.55     2139.51     91.38 o 
   0   7   3    52195.60    54776.61    505.04 o 
   1   7   3    58300.23    62752.92    807.97 o 
   2   7   3     3412.97     3457.49    144.61 o 
   3   7   3    29241.57    30860.44    470.90 o 
   4   7   3     7377.53     6936.17    286.66 o 
   5   7   3    13520.86    12775.36    429.58 o 
   6   7   3    23860.17    23473.14    691.78 o 
   7   7   3    46194.43    45248.27   1005.36 o 
   8   7   3       42.76       54.86     96.79 o 
   9   7   3      119.21      234.89    177.21 o 
  10   7   3     1283.64      975.24    319.41 o 
  11   7   3      597.29      590.57    266.78 o 
  12   7   3     7657.10     7487.43    568.61 o 
  13   7   3    12199.21    13155.04   1066.95 o 
  14   7   3     1798.12     1381.57    599.60 o 
  15   7   3      134.55      367.33    321.74 o 
 -17   8   3        0.14        0.86    245.17 o 
 -16   8   3      794.17      472.64    227.59 o 
 -15   8   3     3875.84     3835.79    636.16 o 
 -14   8   3     3608.44     4105.84    533.00 o 
 -13   8   3      489.81      420.90    195.46 o 
 -12   8   3     1032.42      938.00    281.94 o 
 -11   8   3    15279.13    14471.13   1077.47 o 
 -10   8   3     6567.89     6699.82    604.50 o 
  -9   8   3      572.73      736.12    136.44 o 
  -8   8   3     5853.98     5760.66    288.46 o 
  -7   8   3     1777.82     1718.40    152.81 o 
  -6   8   3    41259.13    40260.65    647.28 o 
  -5   8   3   129251.03   136964.94   1340.25 o 
  -4   8   3    55187.95    57785.36    524.31 o 
  -3   8   3    19606.94    19219.34    503.77 o 
  -2   8   3     2323.32     2189.24    136.35 o 
  -1   8   3      557.99      631.85     62.70 o 
   0   8   3    10150.71     9740.54    226.71 o 
   1   8   3    91641.55    94850.49    756.10 o 
   2   8   3   122003.91   128732.13   1066.95 o 
   3   8   3   100218.39   106731.96    889.46 o 
   4   8   3       78.53      169.36     58.14 o 
   5   8   3     5692.82     5187.56    262.42 o 
   6   8   3      194.13      315.47    110.62 o 
   7   8   3     6993.40     6629.79    612.10 o 
   8   8   3    10411.25     9789.51    562.17 o 
   9   8   3     3959.28     2861.76    400.23 o 
  10   8   3      272.73      212.26    208.99 o 
  11   8   3    12781.33    12856.61   1403.51 o 
  12   8   3     3409.40     2752.92    443.53 o 
  13   8   3      660.27      282.16    306.25 o 
  14   8   3       96.50      396.58    389.70 o 
  15   8   3      134.42      119.58    254.64 o 
 -16   9   3     6669.73     6864.51   1025.42 o 
 -15   9   3     7740.35     8893.19    835.54 o 
 -14   9   3      690.32      673.06    220.64 o 
 -13   9   3      756.24      419.97    211.85 o 
 -12   9   3     1067.57     1053.80    461.96 o 
 -11   9   3    17270.40    16030.93    974.13 o 
 -10   9   3    36356.31    36213.32   1992.35 o 
  -9   9   3    47742.79    51187.09   2647.86 o 
  -8   9   3    13386.71    13056.32    785.63 o 
  -7   9   3      225.89      242.90     59.94 o 
  -6   9   3      505.18      490.33     70.90 o 
  -5   9   3      483.81      479.45     64.24 o 
  -4   9   3    61213.05    63393.45    981.41 o 
  -3   9   3    37845.17    34474.97   3195.70 o 
  -2   9   3    39603.23    41781.57    680.91 o 
  -1   9   3      374.98      458.92     58.66 o 
   0   9   3    58043.30    61298.93    794.34 o 
   1   9   3    57387.31    59140.78    629.94 o 
   2   9   3      831.20      857.39     83.35 o 
   3   9   3      214.36      250.07     63.77 o 
   4   9   3      764.96      758.12    104.97 o 
   5   9   3    34545.05    34064.36    656.23 o 
   6   9   3    34312.81    34481.63    708.66 o 
   7   9   3    45447.57    47975.65    883.36 o 
   8   9   3    11765.67    12069.08    635.94 o 
   9   9   3      956.30     1242.97    342.90 o 
  10   9   3      243.79      232.02    211.62 o 
  11   9   3     6847.90     7318.04    672.51 o 
  12   9   3     9650.07    10345.42   1280.92 o 
  13   9   3    14524.78    14561.53   1580.29 o 
  14   9   3     5959.61     5835.11   1006.50 o 
  15   9   3       23.32      193.56    270.98 o 
 -16  10   3     1234.45     1041.47    256.53 o 
 -15  10   3     3651.02     3802.02    522.20 o 
 -14  10   3     3136.83     4127.14    547.24 o 
 -13  10   3      717.17      949.26    318.02 o 
 -12  10   3     2284.97     2222.36    410.63 o 
 -11  10   3    12074.20    12941.84    911.74 o 
 -10  10   3      505.57      739.78    277.78 o 
  -9  10   3     1067.68      997.06    338.51 o 
  -8  10   3     4512.74     4323.55    474.16 o 
  -7  10   3       88.57      108.98    164.99 o 
  -6  10   3    15661.02    16140.66    787.16 o 
  -5  10   3    44804.55    45649.30    531.08 o 
  -4  10   3    58029.77    58234.77    958.61 o 
  -3  10   3    29202.02    27416.67    584.42 o 
  -2  10   3     1152.68     1172.47     95.72 o 
  -1  10   3     4456.17     4588.65    166.88 o 
   0  10   3    16189.60    16411.37    341.10 o 
   1  10   3    73552.70    77159.01    763.52 o 
   2  10   3    61357.43    63951.38    713.76 o 
   3  10   3    24400.86    25087.44    458.88 o 
   4  10   3      353.76      328.11     84.81 o 
   5  10   3     1556.91     1687.22    155.15 o 
   6  10   3      378.30      404.93     96.71 o 
   7  10   3     4016.93     4337.57    276.99 o 
   8  10   3    12081.50    12413.37    480.17 o 
   9  10   3       12.73       90.33     93.75 o 
  10  10   3        7.62      106.10    122.42 o 
  11  10   3    10581.50    10760.06   1278.34 o 
  12  10   3     5660.36     4328.80    809.50 o 
  13  10   3      194.91      377.65    370.77 o 
  14  10   3        3.23       40.43    300.23 o 
 -16  11   3     1271.89     1902.88    435.29 o 
 -15  11   3     3905.04     3977.28    531.51 o 
 -14  11   3        1.78      107.15    185.85 o 
 -13  11   3       73.27      163.32    174.20 o 
 -12  11   3        6.16        9.88    151.18 o 
 -11  11   3     1361.21     1530.83    360.97 o 
 -10  11   3     9909.49    10414.32    787.56 o 
  -9  11   3     5517.02     6173.91    572.49 o 
  -8  11   3      159.65       71.59    175.47 o 
  -7  11   3       21.81      166.56    164.59 o 
  -6  11   3     5188.33     5186.33    797.46 o 
  -5  11   3      962.80      987.35    181.07 o 
  -4  11   3    34179.82    33861.18    764.08 o 
  -3  11   3    14375.08    13719.39    441.81 o 
  -2  11   3     9657.63     9971.64    250.63 o 
  -1  11   3     2546.32     2669.94    139.13 o 
   0  11   3    35316.50    36441.93    532.35 o 
   1  11   3     4706.87     4895.94    200.52 o 
   2  11   3     3777.06     3372.10    169.31 o 
   3  11   3       60.87      116.09     50.65 o 
   4  11   3     5985.76     6043.78    256.10 o 
   5  11   3     2758.41     2734.85    178.10 o 
   6  11   3    12653.66    13163.17    450.22 o 
   7  11   3    12764.11    13071.52    469.59 o 
   8  11   3     3273.79     3256.14    238.39 o 
   9  11   3      459.28      438.58    143.40 o 
  10  11   3     1974.72     2140.95    461.36 o 
  11  11   3     3951.11     4115.35    708.85 o 
  12  11   3      533.14      595.89    255.41 o 
  13  11   3     3216.36     3417.79    780.25 o 
  14  11   3     2591.40     1898.58    611.64 o 
 -16  12   3      118.83      291.63    248.61 o 
 -15  12   3      177.49      332.98    264.96 o 
 -14  12   3      415.13      579.91    314.42 o 
 -13  12   3       62.20      125.17    167.34 o 
 -12  12   3     3697.91     4432.97    624.54 o 
 -11  12   3     4734.64     4786.65    548.36 o 
 -10  12   3     1010.83     1023.36    335.25 o 
  -9  12   3      278.35      661.68    244.08 o 
  -8  12   3     5669.24     5768.16    554.29 o 
  -7  12   3     2484.46     2155.83    335.22 o 
  -6  12   3      271.14      451.67    193.43 o 
  -5  12   3       36.18      116.83     91.99 o 
  -4  12   3      426.48      407.12    126.64 o 
  -3  12   3     2401.52     2169.75    198.61 o 
  -2  12   3    48771.62    50251.40    601.45 o 
  -1  12   3     1612.37     1596.54    110.85 o 
   0  12   3       36.98       79.51     50.06 o 
   1  12   3     2651.50     2690.64    151.83 o 
   2  12   3     3622.70     3913.01    190.25 o 
   3  12   3      373.07      385.67     82.60 o 
   4  12   3     5978.83     5798.24    277.99 o 
   5  12   3     1707.35     1853.08    157.25 o 
   6  12   3     2731.67     3117.29    278.64 o 
   7  12   3       53.30       43.96    102.90 o 
   8  12   3     6290.31     5982.26    482.00 o 
   9  12   3      192.16       86.66    130.07 o 
  10  12   3      561.41      851.42    290.92 o 
  11  12   3      308.20      645.53    283.15 o 
  12  12   3     1702.79     2142.40    726.48 o 
  13  12   3      127.75      147.96    344.10 o 
  14  12   3      625.76      904.13    437.01 o 
 -15  13   3       53.71       19.79    176.22 o 
 -14  13   3     3392.65     3074.59    617.66 o 
 -13  13   3     3760.41     3696.11    507.04 o 
 -12  13   3     2075.31     2933.16    691.64 o 
 -11  13   3     2527.42     3089.53    456.70 o 
 -10  13   3       82.27      230.67    188.05 o 
  -9  13   3     1206.73     1330.44    346.68 o 
  -8  13   3     9509.81     8844.17    668.54 o 
  -7  13   3     6952.74     6831.79    565.70 o 
  -6  13   3    12388.70    13385.94    626.83 o 
  -5  13   3     7042.91     6882.02    377.14 o 
  -4  13   3     4584.69     4554.23    294.96 o 
  -3  13   3        0.11       55.86     68.25 o 
  -2  13   3      534.56      547.07    111.62 o 
  -1  13   3      518.39      468.79     77.23 o 
   0  13   3     9759.70     9400.48    290.31 o 
   1  13   3       13.02       71.05     52.93 o 
   2  13   3     4527.86     4463.45    210.00 o 
   3  13   3      179.85      193.89     64.30 o 
   4  13   3    12788.73    12835.50    443.79 o 
   5  13   3      763.99      915.29    151.60 o 
   6  13   3      180.09      266.16    107.96 o 
   7  13   3     1046.73      990.09    233.68 o 
   8  13   3     1372.20     1488.84    293.92 o 
   9  13   3     3980.73     3492.51    393.75 o 
  10  13   3    15047.88    15951.03   1098.87 o 
  11  13   3      508.31      423.36    263.09 o 
  12  13   3     2997.71     3670.24    669.28 o 
  13  13   3      127.83       25.81    269.26 o 
  14  13   3       41.55      328.62    283.88 o 
 -14  14   3      161.92      177.71    193.77 o 
 -13  14   3      128.64      247.77    186.95 o 
 -12  14   3     1085.81     1126.13    403.03 o 
 -11  14   3       94.11      412.75    228.07 o 
 -10  14   3     2806.86     3142.19    459.23 o 
  -9  14   3      310.58      480.66    187.90 o 
  -8  14   3     5779.29     6472.19    921.76 o 
  -7  14   3     9374.46     6977.36    590.12 o 
  -6  14   3     8603.60     8319.53    436.35 o 
  -5  14   3     9076.83     8873.25    508.10 o 
  -4  14   3    11630.01    12331.97    455.74 o 
  -3  14   3     2431.60     2788.13    204.11 o 
  -2  14   3    72552.66    73257.39   1015.48 o 
  -1  14   3    13145.26    12668.35    413.47 o 
   0  14   3    17998.99    17993.45    417.35 o 
   1  14   3     8892.05     8796.20    354.09 o 
   2  14   3     4596.81     5251.45    356.79 o 
   3  14   3    12151.50    13086.58    453.04 o 
   4  14   3    17870.72    18292.94    558.10 o 
   5  14   3     4913.90     5359.11    349.10 o 
   6  14   3     3337.46     3466.54    368.95 o 
   7  14   3     1822.90     1687.87    316.13 o 
   8  14   3     1404.82     1020.66    262.25 o 
   9  14   3        0.02       41.53    150.48 o 
  10  14   3      791.92      830.28    280.02 o 
  11  14   3     1132.20     1095.25    325.61 o 
  12  14   3      168.42      127.86    193.34 o 
  13  14   3     1239.47      708.85    364.75 o 
 -14  15   3     3892.39     3729.20    743.26 o 
 -13  15   3     3242.92     2720.12    797.46 o 
 -12  15   3     4284.48     4874.98    541.74 o 
 -11  15   3     5016.82     5298.09    576.03 o 
 -10  15   3     6152.65     5966.13    733.37 o 
  -9  15   3     9138.32     9058.07    715.89 o 
  -8  15   3    12994.31    13026.51    856.51 o 
  -7  15   3     9979.07     9425.69    714.90 o 
  -6  15   3     9062.83     8842.72    471.04 o 
  -5  15   3     6072.76     5531.11    405.03 o 
  -4  15   3     1602.61     1651.87    207.77 o 
  -3  15   3     2869.91     2718.14    202.30 o 
  -2  15   3      368.44      359.42     97.08 o 
  -1  15   3        9.71       21.88     56.79 o 
   0  15   3       76.41      186.17    100.48 o 
   1  15   3     3615.15     3947.44    240.10 o 
   2  15   3     7149.79     7205.27    335.72 o 
   3  15   3       75.92      126.79     82.30 o 
   4  15   3    17360.83    17926.10    805.97 o 
   5  15   3     6763.97     6633.87    496.17 o 
   6  15   3     8757.42     8661.49    579.95 o 
   7  15   3     5855.00     5484.37    479.90 o 
   8  15   3     6282.00     6686.83    537.89 o 
   9  15   3     3010.27     2733.24    374.89 o 
  10  15   3     6997.92     7063.60    576.60 o 
  11  15   3     1272.22     1323.61    348.23 o 
  12  15   3     3707.11     4229.75   1105.00 o 
  13  15   3     1350.82     1725.67    613.36 o 
 -14  16   3      105.84      413.78    283.02 o 
 -13  16   3      539.44      428.41    316.57 o 
 -12  16   3      269.83      572.93    409.48 o 
 -11  16   3      110.69      160.17    167.35 o 
 -10  16   3     1238.94     1480.32    536.37 o 
  -9  16   3      854.08      823.31    252.37 o 
  -8  16   3     2939.53     2886.29    398.47 o 
  -7  16   3     2269.41     2273.35    373.18 o 
  -6  16   3     5836.42     6004.10    381.71 o 
  -5  16   3     3400.78     3801.18    279.79 o 
  -4  16   3     8337.87     7846.99    408.34 o 
  -3  16   3     3337.08     2804.40    218.46 o 
  -2  16   3     6804.25     7335.86    417.11 o 
  -1  16   3      211.45      323.52    116.98 o 
   0  16   3    13316.97    13216.06    535.14 o 
   1  16   3     9826.34    10098.61    465.47 o 
   2  16   3    17725.94    16888.45    605.18 o 
   3  16   3     4162.87     3984.64    306.62 o 
   4  16   3     5669.90     6113.89    381.32 o 
   5  16   3     1368.73     1505.12    303.47 o 
   6  16   3      543.09      459.10    194.85 o 
   7  16   3     3438.28     3167.36    384.87 o 
   8  16   3      250.95      345.75    180.34 o 
   9  16   3       37.55      259.53    147.12 o 
  10  16   3      457.38      544.17    207.10 o 
  11  16   3      787.01      468.88    303.67 o 
  12  16   3      776.63      391.85    358.30 o 
  13  16   3       33.44       20.92    175.48 o 
 -13  17   3       18.93       56.78    283.02 o 
 -12  17   3       18.12        3.44    259.80 o 
 -11  17   3       20.08       28.39    330.34 o 
 -10  17   3     3681.77     4301.27    864.56 o 
  -9  17   3     2955.86     3359.91    461.99 o 
  -8  17   3      556.73      577.79    215.81 o 
  -7  17   3     1075.18     1557.84    245.09 o 
  -6  17   3      127.26       85.78     90.14 o 
  -5  17   3      441.53      451.53    129.68 o 
  -4  17   3      199.41      240.90    135.57 o 
  -3  17   3     2814.93     2873.17    269.67 o 
  -2  17   3      178.18      221.41    121.26 o 
  -1  17   3      141.24      162.57    107.73 o 
   0  17   3     4462.14     4603.90    323.06 o 
   1  17   3     1582.34     1589.48    208.88 o 
   2  17   3       87.21      192.82    144.14 o 
   3  17   3     5137.31     5007.21    352.42 o 
   4  17   3       80.59      248.02    117.77 o 
   5  17   3      322.67      349.24    158.02 o 
   6  17   3     9180.71     8989.92    621.01 o 
   7  17   3     1534.83     1393.41    314.96 o 
   8  17   3     1485.61     1350.80    307.86 o 
   9  17   3      540.42      485.28    183.35 o 
  10  17   3        4.53       81.44    147.84 o 
  11  17   3      193.15      358.71    230.90 o 
  12  17   3      797.32     1269.72    323.90 o 
  13  17   3      500.99      335.50    274.42 o 
 -13  18   3      545.64      831.01    451.63 o 
 -12  18   3     1171.01      863.70    509.27 o 
 -11  18   3      276.02        0.86    364.75 o 
 -10  18   3      302.43      338.95    236.51 o 
  -9  18   3        7.33       57.11    189.05 o 
  -8  18   3      337.24       62.92    206.00 o 
  -7  18   3     5309.25     4910.91    376.29 o 
  -6  18   3       93.91       71.84    131.77 o 
  -5  18   3        1.34      154.70    120.33 o 
  -4  18   3     1854.33     1950.85    259.01 o 
  -3  18   3       22.46       49.79    104.48 o 
  -2  18   3      679.07      798.32    196.30 o 
  -1  18   3     6218.73     5694.39    374.39 o 
   0  18   3       18.41      121.04     93.50 o 
   1  18   3     3795.38     3610.94    367.34 o 
   2  18   3     8347.33     8266.85    544.63 o 
   3  18   3     1076.01     1109.17    264.02 o 
   4  18   3     1669.49     1558.63    274.60 o 
   5  18   3     1202.81     1053.49    245.43 o 
   6  18   3      221.07      261.19    163.35 o 
   7  18   3     1354.26     1174.69    290.79 o 
   8  18   3     1108.36     1093.51    248.60 o 
   9  18   3        5.04      149.61    151.88 o 
  10  18   3      239.46      307.83    275.93 o 
  11  18   3      406.01      355.35    212.86 o 
  12  18   3     1041.57      513.57    333.78 o 
  13  18   3      637.92      719.17    301.09 o 
 -12  19   3     2728.41     2934.77    508.80 o 
 -11  19   3     3255.99     3179.98    506.49 o 
 -10  19   3        4.78      175.17    200.87 o 
  -9  19   3        2.83       92.78    174.93 o 
  -8  19   3     3100.17     1856.92   1191.02 o 
  -7  19   3     2405.77     1993.95    359.83 o 
  -6  19   3     9165.56     8611.38    640.82 o 
  -5  19   3     3293.88     3550.40    331.29 o 
  -4  19   3      100.01      180.64    118.72 o 
  -3  19   3      879.12      908.38    197.87 o 
  -2  19   3      141.73       69.34    108.96 o 
  -1  19   3      455.81      477.47    172.88 o 
   0  19   3     3771.80     3446.30    364.28 o 
   1  19   3        6.01       49.87    115.29 o 
   2  19   3     1445.50     1624.39    293.68 o 
   3  19   3    12978.03    13132.41    912.18 o 
   4  19   3     8851.94     8006.07    717.18 o 
   5  19   3     2038.79     2411.55    438.91 o 
   6  19   3     1161.60     1292.41    240.68 o 
   7  19   3     1918.04     2520.07    354.21 o 
   8  19   3       17.32      128.57    135.55 o 
   9  19   3     7554.71     7614.16    627.50 o 
  10  19   3     5002.83     4981.16    488.66 o 
  11  19   3      670.86     1011.34    375.93 o 
  12  19   3        0.02      330.73    190.66 o 
 -12  20   3     1502.95     1441.40    329.15 o 
 -11  20   3      919.53      885.67    290.79 o 
 -10  20   3        1.46       85.27    212.02 o 
  -9  20   3     1085.70      421.53    301.52 o 
  -8  20   3     4920.62     4826.46    956.60 o 
  -7  20   3    11610.54    12028.68    778.59 o 
  -6  20   3        5.25      234.75    181.83 o 
  -5  20   3     1932.00     2343.12    402.94 o 
  -4  20   3        6.96       10.01    143.51 o 
  -3  20   3     3622.27     3854.05    313.88 o 
  -2  20   3    29992.82    29125.04   1069.07 o 
  -1  20   3    28963.38    28427.95   1061.68 o 
   0  20   3     6830.80     7060.67    524.69 o 
   1  20   3     3987.55     3860.51    390.23 o 
   2  20   3      311.40      348.69    159.65 o 
   3  20   3     3276.90     3355.97    353.99 o 
   4  20   3     8063.30     8519.37    729.63 o 
   5  20   3     5593.78     5227.54    799.61 o 
   6  20   3     1809.56     2338.46    380.99 o 
   7  20   3      467.93      517.93    208.83 o 
   8  20   3     3345.02     3533.13    399.07 o 
   9  20   3       46.65      217.22    165.11 o 
  10  20   3       56.97       83.12    161.42 o 
  11  20   3       98.65        0.86    189.46 o 
 -11  21   3     3017.34     3247.17    749.28 o 
 -10  21   3       12.58        0.00    171.16 o 
  -9  21   3        3.31        0.37    183.24 o 
  -8  21   3     2756.25     3330.52    555.72 o 
  -7  21   3     4752.94     4940.72    522.79 o 
  -6  21   3    13626.03    13893.31    869.70 o 
  -5  21   3     5640.86     6592.17    574.75 o 
  -4  21   3      167.50      117.31    208.34 o 
  -3  21   3      351.19      484.46    259.12 o 
  -2  21   3      176.46      379.18    243.68 o 
  -1  21   3      290.52      338.42    132.39 o 
   0  21   3    11820.85    14114.93    743.26 o 
   1  21   3      195.75      215.11    130.02 o 
   2  21   3     2300.11     2095.97    325.91 o 
   3  21   3     8918.32     8354.09    738.08 o 
   4  21   3     8491.37     7934.33    831.44 o 
   5  21   3     1528.18     1789.63    394.24 o 
   6  21   3      560.47      512.25    201.73 o 
   7  21   3     2903.73     2548.45    449.49 o 
   8  21   3      843.48      575.04    266.74 o 
   9  21   3     9684.57    11637.65    755.38 o 
  10  21   3     6694.81     7579.55    596.21 o 
  11  21   3     1349.30     1633.62    344.10 o 
 -11  22   3      357.04      594.44    273.56 o 
 -10  22   3        5.73        2.12    194.86 o 
  -9  22   3     1127.36      769.98    408.19 o 
  -8  22   3     4312.78     3619.82    513.67 o 
  -7  22   3     6006.57     7277.00    597.83 o 
  -6  22   3      700.67      561.30    230.96 o 
  -5  22   3        6.76       97.25    260.19 o 
  -4  22   3        3.74       73.75    197.60 o 
  -3  22   3     4923.47     5169.55    608.19 o 
  -2  22   3    11982.76    11478.87    910.96 o 
  -1  22   3    11870.92    11993.60    925.19 o 
   0  22   3     1599.91     1390.42    418.94 o 
   1  22   3      424.69      524.77    195.66 o 
   2  22   3     1603.07     2091.50    283.11 o 
   3  22   3      140.00      127.16    168.98 o 
   4  22   3     5950.22     6432.56    630.25 o 
   5  22   3     4673.11     5360.95    604.93 o 
   6  22   3     1882.92     2232.39    405.60 o 
   7  22   3       26.53       75.26    169.32 o 
   8  22   3     2732.24     2884.83    480.88 o 
   9  22   3      386.31      374.39    219.75 o 
  10  22   3       75.70      393.14    252.05 o 
 -10  23   3      834.52      791.43    326.04 o 
  -9  23   3      529.60      749.57    225.98 o 
  -8  23   3        5.03      185.53    168.25 o 
  -7  23   3     1613.39     1157.04    498.95 o 
  -6  23   3     3420.96     3667.70    588.66 o 
  -5  23   3      678.91      716.76    364.63 o 
  -4  23   3      590.33      632.32    269.21 o 
  -3  23   3     1564.00     1455.81    370.73 o 
  -2  23   3       60.79      148.69    199.67 o 
  -1  23   3      222.04      499.24    262.02 o 
   0  23   3     5304.35     4857.69    601.27 o 
   1  23   3      131.04       34.40    185.63 o 
   2  23   3      463.18      120.04    182.73 o 
   3  23   3     4598.11     5198.52    919.61 o 
   4  23   3     1568.88     1942.73    331.91 o 
   5  23   3       11.92        0.86    156.90 o 
   6  23   3     3048.00     3445.28    705.84 o 
   7  23   3      222.07      449.85    209.88 o 
   8  23   3       16.92      408.82    226.95 o 
   9  23   3     2222.25     2425.92    459.38 o 
  -8  24   3      545.24      407.76    406.90 o 
  -7  24   3      365.40      345.82    364.75 o 
  -6  24   3     1522.78     1385.29    860.68 o 
  -5  24   3     2795.56     2861.83    651.21 o 
  -4  24   3     3038.61     3170.04    699.39 o 
  -3  24   3        2.65        0.86    167.29 o 
  -2  24   3      444.11      347.28    277.86 o 
  -1  24   3      447.45      501.88    416.79 o 
   0  24   3     1891.99     2348.23    517.91 o 
   1  24   3     1148.60      949.14    291.94 o 
   2  24   3     3188.53     3254.34    716.59 o 
   3  24   3      348.41      150.54    315.71 o 
   4  24   3      321.54      267.54    277.00 o 
   5  24   3     1996.93     2556.68    798.32 o 
   6  24   3      163.12      320.01    337.22 o 
   7  24   3      266.62      203.02    274.42 o 
   8  24   3     1635.47     1751.48    344.96 o 
   9  24   3      385.60      756.16    268.40 o 
  -7  25   3       30.26        1.72    215.92 o 
  -6  25   3       87.70      430.87    440.88 o 
  -5  25   3      417.04      644.13    313.81 o 
  -4  25   3     1090.77     1388.28    371.91 o 
  -3  25   3     2696.63     1886.28    475.29 o 
  -2  25   3       46.87      276.95    189.95 o 
  -1  25   3      254.37       77.61    204.27 o 
   0  25   3     2955.06     3333.63    532.50 o 
   1  25   3      152.90      151.67    207.71 o 
   2  25   3      406.05      636.59    349.26 o 
   3  25   3      776.57      577.23    350.12 o 
   4  25   3      143.71        0.00    207.32 o 
   5  25   3      476.45      312.27    316.57 o 
   6  25   3     5024.27     4973.13    831.01 o 
  -6  26   3     2006.16     2503.34    488.62 o 
  -5  26   3     4768.55     4262.34    834.02 o 
  -4  26   3     5711.15     5188.19    859.39 o 
  -3  26   3     1193.29     1263.92    328.73 o 
  -2  26   3     1367.92      919.44    274.41 o 
  -1  26   3       80.61      175.15    207.68 o 
   0  26   3     3259.04     3220.24    486.83 o 
   1  26   3     4042.44     2672.81    625.40 o 
   2  26   3     3777.04     3726.62    753.58 o 
   3  26   3     1267.42     1153.60    463.68 o 
   4  26   3      187.56        0.86    215.06 o 
  -5  27   3      305.00      478.30    505.83 o 
  -4  27   3      593.57      934.91    271.57 o 
  -3  27   3     1441.42     1807.77    371.15 o 
  -2  27   3        8.00       77.46    169.68 o 
  -1  27   3      181.47      524.49    221.03 o 
   0  27   3      853.59     1211.54    245.67 o 
   1  27   3      264.11      338.94    277.86 o 
   2  27   3      430.52      500.67    229.69 o 
  -4  28   3     1585.26     1202.64    518.73 o 
  -3  28   3       50.14      407.76    189.34 o 
  -2  28   3      596.52      249.88    194.07 o 
  -1  28   3        5.98       92.96    174.27 o 
   0  28   3      917.62     1453.83    317.43 o 
 -17   0   4       26.20        3.44    230.55 o 
 -16   0   4    11387.40    12821.23   1326.51 o 
 -15   0   4    22666.11    23469.46   1809.11 o 
 -14   0   4    13412.78    14993.37   1433.18 o 
 -13   0   4    14490.42    14924.55   1365.22 o 
 -12   0   4      892.94      667.56    297.65 o 
 -11   0   4       14.99      136.78    198.72 o 
 -10   0   4     5667.04     4170.51    620.24 o 
  -9   0   4    20681.64    19301.53   1243.07 o 
  -8   0   4    38199.48    38768.22   1631.90 o 
  -7   0   4    54018.16    55785.78   1790.19 o 
  -6   0   4    70430.51    70728.40   1883.96 o 
  -5   0   4     5498.43     5472.08    478.30 o 
  -4   0   4    23014.71    21426.36    829.29 o 
  -3   0   4    18965.51    18945.62    523.85 o 
  -2   0   4     5307.56     5256.00    243.92 o 
  -1   0   4    13709.09    12159.53    354.51 o 
   0   0   4   230762.89   253706.17   1701.36 o 
   1   0   4    11658.79    14117.31    238.53 o 
   2   0   4    89010.45    88655.16   1720.03 o 
   3   0   4    29592.13    29250.14    471.08 o 
   4   0   4     1814.55     1429.66    188.58 o 
   5   0   4     3048.62     2727.01    453.35 o 
   6   0   4    70856.70    71812.31   2317.53 o 
   7   0   4    25174.03    25713.00   1457.27 o 
   8   0   4    90589.97    77130.41   2683.99 o 
   9   0   4      812.33      667.56    363.03 o 
  10   0   4     1502.55     1443.54    355.57 o 
  11   0   4     1812.88     1525.67    375.01 o 
  12   0   4        9.74      152.16    205.76 o 
  13   0   4     7347.16     7318.61    761.21 o 
  14   0   4    10407.61    11059.16    961.70 o 
  15   0   4      114.86      146.97    211.44 o 
  16   0   4      111.66        0.00    263.24 o 
 -18   1   4        2.80        0.00    263.24 o 
 -17   1   4       82.77      143.66    287.32 o 
 -16   1   4     1956.94     2356.98    986.28 o 
 -15   1   4      189.21      169.47    202.71 o 
 -14   1   4      186.04      404.08    223.40 o 
 -13   1   4    12936.35    13396.20    913.16 o 
 -12   1   4     4439.86     3618.13    446.39 o 
 -11   1   4     1319.71     1225.01    296.10 o 
 -10   1   4    38839.11    41104.10   1358.56 o 
  -9   1   4    19215.60    19670.13    888.07 o 
  -8   1   4     2981.04     3334.49    343.99 o 
  -7   1   4      193.07      107.65    104.23 o 
  -6   1   4     2499.26     2358.52    244.56 o 
  -5   1   4     2382.07     3275.86    259.71 o 
  -4   1   4   310459.25   320143.97   1928.88 o 
  -3   1   4   149976.17   151239.80   2190.21 o 
  -2   1   4    32667.01    34213.74    441.51 o 
  -1   1   4     5266.71     5590.40    175.26 o 
   0   1   4    23766.33    23810.49    388.79 o 
   1   1   4      253.80      446.91     47.84 o 
   2   1   4    51679.01    52940.17    534.05 o 
   3   1   4    24934.38    24278.51    311.65 o 
   4   1   4     5718.36     6599.82    516.86 o 
   5   1   4    33671.88    35393.85    885.57 o 
   6   1   4    79210.05    78890.17   1731.31 o 
   7   1   4      397.38      593.76    200.08 o 
   8   1   4       96.48      198.23    152.78 o 
   9   1   4     4425.10     3633.73    380.33 o 
  10   1   4      311.09      407.44    204.52 o 
  11   1   4     8169.36     8355.66    520.36 o 
  12   1   4    22428.43    22089.00    893.83 o 
  13   1   4     6306.18     5982.87    473.37 o 
  14   1   4    10625.75    10221.51    646.49 o 
  15   1   4      251.38      238.12    190.24 o 
  16   1   4       33.02        0.00    256.36 o 
 -18   2   4       27.42      409.48    265.82 o 
 -17   2   4       77.94        2.58    266.68 o 
 -16   2   4     5041.20     4904.31    895.52 o 
 -15   2   4     9164.26     9710.07    798.63 o 
 -14   2   4     4218.67     4572.85    520.69 o 
 -13   2   4     5531.87     5749.37    569.78 o 
 -12   2   4     1451.56     1585.43    341.25 o 
 -11   2   4      861.84     1071.07    305.66 o 
 -10   2   4      229.90      356.53    174.20 o 
  -9   2   4    19106.08    19127.01    850.72 o 
  -8   2   4    11193.92    11416.67    898.97 o 
  -7   2   4    28850.65    28007.06    905.91 o 
  -6   2   4    62665.86    62918.55   1224.50 o 
  -5   2   4     1211.13     1290.35    135.46 o 
  -4   2   4    10524.59    10516.80    351.80 o 
  -3   2   4     1167.46     1488.89    120.63 o 
  -2   2   4   106374.38   114966.48    797.86 o 
  -1   2   4    23490.20    22695.61    309.31 o 
   0   2   4   168693.72   173441.11   1381.91 o 
   1   2   4    24706.28    27231.69    426.12 o 
   2   2   4   112485.64   117565.15   1092.80 o 
   3   2   4     1210.36     1305.83    153.65 o 
   4   2   4    10367.65    10529.44    597.97 o 
   5   2   4      587.13      660.96    164.80 o 
   6   2   4    23345.53    21653.13    710.55 o 
   7   2   4     6746.71     6288.72    550.88 o 
   8   2   4    56403.41    51778.71   2249.56 o 
   9   2   4      575.48      661.03    199.85 o 
  10   2   4        2.02       22.82    135.90 o 
  11   2   4     1032.57      712.78    205.71 o 
  12   2   4      110.09      222.86    135.89 o 
  13   2   4     1160.61     1334.98    263.61 o 
  14   2   4     5419.03     5756.85    475.06 o 
  15   2   4        3.46       85.16    169.09 o 
  16   2   4      229.07      590.13    270.98 o 
 -17   3   4      187.15       12.04    289.91 o 
 -16   3   4     1565.89     1705.02    549.70 o 
 -15   3   4      215.88      125.60    247.75 o 
 -14   3   4      986.88     1046.99    304.10 o 
 -13   3   4    10555.49    11012.98    810.82 o 
 -12   3   4       44.93      180.12    151.70 o 
 -11   3   4      151.48      194.75    166.91 o 
 -10   3   4    12383.15    11862.34    722.42 o 
  -9   3   4     3368.47     3981.93    398.17 o 
  -8   3   4      910.28      904.59    243.12 o 
  -7   3   4    35228.95    34390.25   1000.31 o 
  -6   3   4     9178.59     9381.24    392.42 o 
  -5   3   4     3972.90     3820.88    223.70 o 
  -4   3   4    75110.61    73626.43    905.24 o 
  -3   3   4     1091.01      973.58     93.90 o 
  -2   3   4    23224.75    26175.78    433.70 o 
  -1   3   4    22093.09    18830.43    365.83 o 
   0   3   4     4063.14     4047.39    173.63 o 
   1   3   4     5412.13     6233.76    161.90 o 
   2   3   4    26584.23    25691.57    684.28 o 
   3   3   4    22394.13    22298.11    518.52 o 
   4   3   4       61.51      141.99     55.34 o 
   5   3   4     5468.13     5615.90    343.62 o 
   6   3   4    34208.48    30943.68    872.13 o 
   7   3   4       22.31      163.45    215.92 o 
   8   3   4       29.16       29.97     86.65 o 
   9   3   4    12969.27    11790.53    667.44 o 
  10   3   4     2546.13     2289.98    361.54 o 
  11   3   4        6.51        0.00    151.50 o 
  12   3   4     4568.66     4290.20    386.47 o 
  13   3   4      373.91      238.25    153.82 o 
  14   3   4      370.62      515.13    178.50 o 
  15   3   4     2561.67     3033.79    406.82 o 
  16   3   4       93.98        0.00    192.17 o 
 -17   4   4     1936.48     1856.43    590.99 o 
 -16   4   4       42.21        0.86    265.82 o 
 -15   4   4       29.10      322.60    252.05 o 
 -14   4   4      202.18        0.86    227.11 o 
 -13   4   4     3946.88     4521.39    492.74 o 
 -12   4   4    14516.49    14873.80    893.99 o 
 -11   4   4     9739.49    10655.16    820.25 o 
 -10   4   4    10879.21    11244.75    692.40 o 
  -9   4   4     2314.93     2048.08    300.74 o 
  -8   4   4      546.72      464.73    162.27 o 
  -7   4   4     2948.09     3049.11    245.65 o 
  -6   4   4    31505.46    30134.93    885.62 o 
  -5   4   4     3840.62     4798.04    253.64 o 
  -4   4   4     7884.79     6676.45    284.27 o 
  -3   4   4    15880.58    15112.89    349.09 o 
  -2   4   4    14415.74    12632.30    367.53 o 
  -1   4   4   100450.95   103132.66   1634.91 o 
   0   4   4    17351.59    19829.77    394.41 o 
   1   4   4      207.19      202.85     38.66 o 
   2   4   4     5051.15     5377.94    338.37 o 
   3   4   4    41394.79    38995.04    893.13 o 
   4   4   4    88287.66    93103.27   1118.38 o 
   5   4   4    81636.34    81920.18   1331.78 o 
   6   4   4      314.31      323.24    157.14 o 
   7   4   4     4107.05     4502.10    329.86 o 
   8   4   4     1057.11     1001.34    223.33 o 
   9   4   4     7396.08     7346.22    531.78 o 
  10   4   4     2026.67     1782.30    313.93 o 
  11   4   4    15172.28    13773.33    789.96 o 
  12   4   4       51.78      120.69    117.26 o 
  13   4   4       13.91       98.71    118.34 o 
  14   4   4     1281.45     1106.01    285.91 o 
  15   4   4        4.21       90.27    153.26 o 
  16   4   4       53.05      211.56    206.46 o 
 -17   5   4      211.93      186.22    197.29 o 
 -16   5   4     1847.87     2452.49    426.45 o 
 -15   5   4     1896.98     2194.00    428.27 o 
 -14   5   4      158.68        0.86    236.57 o 
 -13   5   4     3685.92     4095.67    768.21 o 
 -12   5   4     3248.33     3544.49    422.17 o 
 -11   5   4      545.17      812.39    239.16 o 
 -10   5   4     1269.66     1148.45    232.38 o 
  -9   5   4    11267.51    11602.33    548.10 o 
  -8   5   4     7629.06     8148.91    423.85 o 
  -7   5   4    85393.66    85056.36   1285.75 o 
  -6   5   4    50045.86    51412.55    980.84 o 
  -5   5   4    22451.42    22236.27    537.59 o 
  -4   5   4     4669.04     5190.45    238.32 o 
  -3   5   4    24650.78    23042.07    588.65 o 
  -2   5   4      261.86      122.74     77.59 o 
  -1   5   4    29202.53    25720.68    527.07 o 
   0   5   4    22959.63    22405.25    701.05 o 
   1   5   4    22378.37    24382.53    527.80 o 
   2   5   4     5925.40     6889.72    226.58 o 
   3   5   4     4066.41     3431.14    178.79 o 
   4   5   4      282.26      354.00    125.82 o 
   5   5   4     1694.35     1925.80    172.72 o 
   6   5   4      624.50      608.09    142.20 o 
   7   5   4      622.44      616.02    168.69 o 
   8   5   4     4236.04     4519.35    412.62 o 
   9   5   4    27240.43    26604.54    994.23 o 
  10   5   4     2849.57     2604.00    356.40 o 
  11   5   4     4548.85     4501.10    459.98 o 
  12   5   4       61.12       91.57    134.34 o 
  13   5   4     1355.17     1483.43    317.39 o 
  14   5   4     2831.86     3628.81    406.89 o 
  15   5   4     6884.87     7871.83    618.81 o 
  16   5   4     1679.06     2066.33    324.32 o 
 -17   6   4     1774.76     1863.28    292.72 o 
 -16   6   4     2935.73     3362.28    550.68 o 
 -15   6   4     1480.46     1841.05    384.67 o 
 -14   6   4     1161.07     1097.31    326.78 o 
 -13   6   4     8753.90     8262.29    743.71 o 
 -12   6   4    15628.58    16404.24   1007.79 o 
 -11   6   4    14925.10    15068.51    690.94 o 
 -10   6   4    32734.18    33622.86   1026.35 o 
  -9   6   4       53.68      103.33     99.92 o 
  -8   6   4     9005.06     9177.97    464.83 o 
  -7   6   4      818.68      716.87    138.13 o 
  -6   6   4     5344.24     5094.47    273.89 o 
  -5   6   4     6510.70     7008.57    283.16 o 
  -4   6   4     3360.20     2814.43    158.67 o 
  -3   6   4    24299.73    24475.47    602.56 o 
  -2   6   4      789.37      803.64    140.72 o 
  -1   6   4    40883.85    37191.86    747.38 o 
   0   6   4    22463.48    24053.53    484.56 o 
   1   6   4    35951.30    38923.02    640.81 o 
   2   6   4    45525.60    48903.13    744.08 o 
   3   6   4   142129.52   145989.16   2406.82 o 
   4   6   4    40695.11    42399.18    712.25 o 
   5   6   4   138195.55   138981.73   1382.01 o 
   6   6   4     2699.20     3048.53    216.01 o 
   7   6   4    18580.54    17378.49    907.43 o 
   8   6   4     1894.26     2260.39    240.46 o 
   9   6   4     8863.95     8099.72    561.48 o 
  10   6   4     3686.18     3471.37    403.02 o 
  11   6   4    13587.77    13176.17    774.72 o 
  12   6   4      290.53      270.98    289.05 o 
  13   6   4      344.69      519.71    186.39 o 
  14   6   4        0.71      139.92    159.26 o 
  15   6   4      464.56      428.85    204.29 o 
 -17   7   4        0.99      310.59    226.25 o 
 -16   7   4      990.97     1097.26    337.07 o 
 -15   7   4     1830.63     1728.41    573.36 o 
 -14   7   4      658.08      682.68    276.23 o 
 -13   7   4     1704.14     2035.50    408.78 o 
 -12   7   4     2844.30     2799.47    427.45 o 
 -11   7   4     3264.19     3330.33    439.47 o 
 -10   7   4       81.22      302.49    199.18 o 
  -9   7   4    25739.25    27215.56    834.51 o 
  -8   7   4      948.69     1044.78    161.29 o 
  -7   7   4    33743.75    33601.63    792.18 o 
  -6   7   4    10290.87    10633.50    398.77 o 
  -5   7   4      920.59      929.24    104.25 o 
  -4   7   4    18310.53    17106.25    676.76 o 
  -3   7   4     6719.88     5860.22    315.96 o 
  -2   7   4     5893.46     5442.21    288.06 o 
  -1   7   4    16822.88    14618.35    342.64 o 
   0   7   4     2546.70     2291.04    134.19 o 
   1   7   4     3445.26     3145.39    147.42 o 
   2   7   4     8950.00     8522.00    196.31 o 
   3   7   4      288.24      485.66     62.07 o 
   4   7   4     7566.22     7367.51    294.42 o 
   5   7   4      425.68      626.90    127.84 o 
   6   7   4     1571.17     1710.39    183.94 o 
   7   7   4       22.89       76.83     87.24 o 
   8   7   4      675.76      747.95    179.55 o 
   9   7   4    13703.96    12705.72    704.78 o 
  10   7   4       37.81       58.54    135.58 o 
  11   7   4     5671.08     6087.24    631.64 o 
  12   7   4      838.20      552.28    418.94 o 
  13   7   4     1891.81     2252.29    482.21 o 
  14   7   4     2469.89     2317.28    641.75 o 
  15   7   4     2925.48     2223.76    504.97 o 
 -17   8   4       34.75      293.35    245.17 o 
 -16   8   4     1937.59     2234.85    421.02 o 
 -15   8   4      947.70     1063.40    332.12 o 
 -14   8   4      155.76      116.36    180.31 o 
 -13   8   4     3240.94     2993.40    449.74 o 
 -12   8   4      183.46      328.34    197.19 o 
 -11   8   4      106.69      169.71    172.38 o 
 -10   8   4     9821.57    10293.40    751.40 o 
  -9   8   4     2244.27     2213.24    803.91 o 
  -8   8   4     4089.76     3846.80    264.79 o 
  -7   8   4      485.90      604.52    104.86 o 
  -6   8   4       77.34      101.05     57.62 o 
  -5   8   4    12059.14    11051.24    327.82 o 
  -4   8   4     5101.31     3221.73   1201.97 o 
  -3   8   4    29772.41    29449.52    823.14 o 
  -2   8   4     2804.08     2197.50    191.76 o 
  -1   8   4      309.25      188.78     43.40 o 
   0   8   4     1071.94      865.15     56.88 o 
   1   8   4    15607.10    15769.10    271.09 o 
   2   8   4     7063.80     7592.20    209.69 o 
   3   8   4    15000.48    14997.70    312.92 o 
   4   8   4    22765.56    21589.87    389.52 o 
   5   8   4    34550.53    35719.88    743.34 o 
   6   8   4      370.61      461.88    131.60 o 
   7   8   4     5900.40     5308.49    326.31 o 
   8   8   4     5798.51     5460.16    344.34 o 
   9   8   4     1034.22     1161.65    328.99 o 
  10   8   4        2.49       22.99    158.52 o 
  11   8   4     1768.42     1910.08    455.46 o 
  12   8   4      333.51      189.73    212.73 o 
  13   8   4      340.82      398.77    148.49 o 
  14   8   4      210.80        0.00    283.02 o 
 -16   9   4      351.65      399.42    247.32 o 
 -15   9   4      877.46     1176.74    392.47 o 
 -14   9   4     1773.85     2175.86    415.93 o 
 -13   9   4       28.43      140.62    176.97 o 
 -12   9   4       79.69       11.47    148.94 o 
 -11   9   4      537.88      522.67    258.87 o 
 -10   9   4      543.18      524.79    254.61 o 
  -9   9   4    10179.22     9020.54    686.47 o 
  -8   9   4    18011.68    18023.48    919.66 o 
  -7   9   4      233.52      504.12    206.85 o 
  -6   9   4     2486.17     2198.09    148.07 o 
  -5   9   4     1783.23     1777.50    265.16 o 
  -4   9   4     5546.27     5613.78    357.35 o 
  -3   9   4     4485.44     4358.62    345.03 o 
  -2   9   4     1253.71     1040.10     97.55 o 
  -1   9   4     1083.93     1087.97     78.96 o 
   0   9   4    31405.68    32950.71    434.24 o 
   1   9   4     7522.09     7744.48    218.49 o 
   2   9   4     9805.76     9975.93    264.56 o 
   3   9   4       46.59      142.93     53.24 o 
   4   9   4      864.31      947.46     97.57 o 
   5   9   4      442.20      617.34    120.62 o 
   6   9   4     5076.19     5367.31    321.96 o 
   7   9   4      389.08      296.20    105.30 o 
   8   9   4     1493.03     1450.43    234.55 o 
   9   9   4      496.13      322.25    130.98 o 
  10   9   4     3600.99     3350.08    472.30 o 
  11   9   4     1036.46     1265.90    385.82 o 
  12   9   4        9.74      133.81    197.09 o 
  13   9   4       21.69        4.30    338.94 o 
  14   9   4      217.92        3.44    235.71 o 
 -16  10   4      135.88      279.92    204.12 o 
 -15  10   4      218.64      352.03    221.51 o 
 -14  10   4      453.05      690.62    277.18 o 
 -13  10   4      704.22      513.85    217.07 o 
 -12  10   4     2788.11     3038.92    446.42 o 
 -11  10   4    11397.48    10769.09    820.04 o 
 -10  10   4       94.41      109.42    179.06 o 
  -9  10   4     1677.76     1480.09    412.49 o 
  -8  10   4     2092.50     1932.50    387.96 o 
  -7  10   4      356.21      380.82    199.79 o 
  -6  10   4     8345.76     8517.60    612.93 o 
  -5  10   4      561.37      586.46    141.34 o 
  -4  10   4    13721.64    12948.57    731.97 o 
  -3  10   4     1188.25      922.20    128.13 o 
  -2  10   4    67380.80    68821.41    902.56 o 
  -1  10   4    17085.13    18099.64    337.80 o 
   0  10   4    10192.25     9925.70    249.86 o 
   1  10   4      300.35      402.93     67.07 o 
   2  10   4     1201.86     1113.66    101.13 o 
   3  10   4    12115.59    12770.85    330.08 o 
   4  10   4    99934.14   105212.37   1053.90 o 
   5  10   4     3596.04     3269.60    219.12 o 
   6  10   4     6769.08     6642.42    321.94 o 
   7  10   4      331.92      314.42    108.94 o 
   8  10   4      103.61      143.10    111.34 o 
   9  10   4      336.13      470.64    156.14 o 
  10  10   4     7635.22     7654.16    812.97 o 
  11  10   4     1276.07     1183.23    303.83 o 
  12  10   4     4678.28     5090.13    928.21 o 
  13  10   4      137.45        1.72    245.17 o 
  14  10   4      353.16      679.60    308.83 o 
 -16  11   4      166.70        0.00    244.31 o 
 -15  11   4     1008.96     1397.53    362.99 o 
 -14  11   4     1627.54     1595.69    409.25 o 
 -13  11   4     1367.02     1156.56    330.49 o 
 -12  11   4     4598.41     5487.36    603.58 o 
 -11  11   4      839.18      783.59    251.44 o 
 -10  11   4      896.49     1291.05    361.29 o 
  -9  11   4     2440.02     2693.81    408.84 o 
  -8  11   4    26036.84    25984.88   1144.40 o 
  -7  11   4    35085.71    34862.18   1260.44 o 
  -6  11   4    65025.54    67010.92   1685.37 o 
  -5  11   4     8603.22     8111.14    467.00 o 
  -4  11   4      846.76      775.17    203.64 o 
  -3  11   4     8965.47     8914.93    371.05 o 
  -2  11   4    42818.45    42918.81    536.90 o 
  -1  11   4    38734.18    39146.04    533.72 o 
   0  11   4    84719.86    89632.22    816.08 o 
   1  11   4    23819.96    23620.71    424.80 o 
   2  11   4      130.16      202.29     54.71 o 
   3  11   4     4918.29     4983.08    234.16 o 
   4  11   4     1330.05     1352.73    128.72 o 
   5  11   4     2265.44     2587.93    183.48 o 
   6  11   4     2300.60     2324.55    241.94 o 
   7  11   4      825.35      729.89    182.39 o 
   8  11   4    10205.19     9356.07    508.89 o 
   9  11   4     7943.78     8103.84    522.99 o 
  10  11   4    17391.77    18483.41   1120.15 o 
  11  11   4      492.57      277.65    213.34 o 
  12  11   4      727.52      758.74    431.85 o 
  13  11   4      264.21       67.96    304.53 o 
  14  11   4     4237.28     5004.96    801.76 o 
 -16  12   4     1526.22     1678.36    407.76 o 
 -15  12   4     1180.93      971.73    306.87 o 
 -14  12   4      501.66      911.84    320.90 o 
 -13  12   4     3761.00     3569.53    512.79 o 
 -12  12   4     5747.94     5980.08    645.34 o 
 -11  12   4    10877.18    12109.53   1210.81 o 
 -10  12   4      739.76      627.84    232.97 o 
  -9  12   4      903.87      689.66    272.91 o 
  -8  12   4     4878.21     4747.11    498.45 o 
  -7  12   4     1461.09     1520.28    332.44 o 
  -6  12   4     6038.51     5165.07    500.17 o 
  -5  12   4    16685.71    15156.96    765.79 o 
  -4  12   4     1792.50     1794.68    191.81 o 
  -3  12   4     8881.57     8590.29    360.93 o 
  -2  12   4    97056.86   100793.56   1085.52 o 
  -1  12   4    19755.33    20179.85    379.26 o 
   0  12   4    15013.18    14988.14    343.53 o 
   1  12   4     5957.65     6772.03    237.02 o 
   2  12   4     4339.06     4211.65    190.11 o 
   3  12   4    10782.13    10501.40    384.50 o 
   4  12   4    65603.00    68768.45   1194.18 o 
   5  12   4    25766.05    26547.99    775.57 o 
   6  12   4    11666.02    12400.35    557.29 o 
   7  12   4        8.83       68.88    101.45 o 
   8  12   4     3075.66     2537.33    273.17 o 
   9  12   4     4146.56     3767.09    398.60 o 
  10  12   4    17538.72    16964.97   1436.19 o 
  11  12   4     6683.62     6791.10    792.29 o 
  12  12   4     4528.90     3570.92    740.68 o 
  13  12   4      166.49       18.07    234.85 o 
  14  12   4       28.93        0.86    233.99 o 
 -16  13   4      828.35     1320.49    283.88 o 
 -15  13   4      104.62      120.82    193.90 o 
 -14  13   4     1950.40     1931.89    353.80 o 
 -13  13   4     1863.94     1840.43    428.48 o 
 -12  13   4    10732.86    11317.79    884.38 o 
 -11  13   4      427.05      397.85    417.65 o 
 -10  13   4       41.52      285.93    207.56 o 
  -9  13   4        7.25      105.08    167.04 o 
  -8  13   4    14658.62    16007.45    931.48 o 
  -7  13   4    32660.31    31355.01   1281.78 o 
  -6  13   4    37886.84    36296.59   1073.87 o 
  -5  13   4      217.75      467.42    224.46 o 
  -4  13   4      816.49     1003.01    168.30 o 
  -3  13   4       18.06       61.51     69.07 o 
  -2  13   4     9182.84     8967.66    329.94 o 
  -1  13   4    68407.93    68841.70   1128.84 o 
   0  13   4    43007.30    42301.79    696.15 o 
   1  13   4     7681.93     8236.58    337.72 o 
   2  13   4      439.63      455.76    112.63 o 
   3  13   4     8697.83     8180.55    354.23 o 
   4  13   4       11.85      111.33     81.50 o 
   5  13   4     3385.61     3315.33    286.98 o 
   6  13   4     5899.97     5773.18    385.93 o 
   7  13   4     1443.74     1557.62    230.41 o 
   8  13   4     8655.00     8661.18    593.65 o 
   9  13   4    11389.65    10641.67    685.50 o 
  10  13   4     6798.97     7217.21    573.36 o 
  11  13   4      600.93      505.46    207.78 o 
  12  13   4      511.56      930.80    422.38 o 
  13  13   4       69.83       28.39    269.26 o 
 -15  14   4       63.12        0.00    237.43 o 
 -14  14   4     1047.76     1451.51    370.77 o 
 -13  14   4     2631.80     2873.40    468.08 o 
 -12  14   4     3761.91     4695.63    570.40 o 
 -11  14   4     5164.63     5790.96   1230.59 o 
 -10  14   4     1129.45     1175.72    353.32 o 
  -9  14   4     2907.41     2716.85    400.37 o 
  -8  14   4    10736.34    11044.89    785.37 o 
  -7  14   4        6.81       85.99    152.12 o 
  -6  14   4     6029.34     4169.05   1368.39 o 
  -5  14   4    25790.64    24320.56    718.45 o 
  -4  14   4     1188.77     1270.50    183.56 o 
  -3  14   4     6583.92     6427.85    304.38 o 
  -2  14   4    46403.81    46550.68    795.58 o 
  -1  14   4     1745.76     1834.41    215.41 o 
   0  14   4     3411.45     3421.93    267.51 o 
   1  14   4    17831.28    18254.25    696.17 o 
   2  14   4     3155.90     2667.02    205.93 o 
   3  14   4      662.33      790.64    138.60 o 
   4  14   4    34196.22    36502.44    828.18 o 
   5  14   4    18704.12    19329.94    885.19 o 
   6  14   4     1541.31     1946.05    300.28 o 
   7  14   4     4643.49     4479.20    424.91 o 
   8  14   4      137.02      121.02    140.49 o 
   9  14   4       10.94      170.35    140.72 o 
  10  14   4     6568.96     6524.76    561.75 o 
  11  14   4     5114.64     4490.04    579.92 o 
  12  14   4      422.16      310.55    319.15 o 
  13  14   4      284.58      261.52    280.44 o 
 -14  15   4     1846.43     1916.92    688.63 o 
 -13  15   4      804.25      962.43    307.97 o 
 -12  15   4     5042.39     5427.65    966.50 o 
 -11  15   4     8910.67     9851.36    810.50 o 
 -10  15   4     2297.56     2364.43    444.40 o 
  -9  15   4     1341.42     1571.88    329.09 o 
  -8  15   4       28.39      158.85    174.26 o 
  -7  15   4     3945.85     3497.54    433.65 o 
  -6  15   4     5218.85     5340.35    533.25 o 
  -5  15   4     9434.30     9728.20    466.99 o 
  -4  15   4    15189.95    14560.89    537.83 o 
  -3  15   4    12619.98    12246.88    434.17 o 
  -2  15   4     2226.35     1977.74    230.49 o 
  -1  15   4    22422.87    22427.78    701.17 o 
   0  15   4     4668.54     4633.79    322.11 o 
   1  15   4       99.18      120.87    102.49 o 
   2  15   4     2261.90     2405.99    200.54 o 
   3  15   4    32505.32    32572.90    871.37 o 
   4  15   4     2162.20     2383.88    241.32 o 
   5  15   4     4935.85     5012.81    426.12 o 
   6  15   4     5057.01     4733.92    440.69 o 
   7  15   4     7294.13     7302.64    556.07 o 
   8  15   4     1315.63     1300.90    302.65 o 
   9  15   4     5239.19     4710.36    477.13 o 
  10  15   4      275.68      397.29    177.58 o 
  11  15   4      828.20     1006.13    315.68 o 
  12  15   4      508.38      259.20    324.75 o 
  13  15   4     3442.70     3917.60    641.75 o 
 -14  16   4     6018.90     4972.27    841.33 o 
 -13  16   4        1.77       15.48    289.05 o 
 -12  16   4        9.97       22.83    154.77 o 
 -11  16   4        1.42       26.88    164.19 o 
 -10  16   4     1245.00     1405.71    361.73 o 
  -9  16   4    15733.63    15308.97   1001.10 o 
  -8  16   4    16132.97    15989.20    973.21 o 
  -7  16   4       69.91       81.27    145.19 o 
  -6  16   4      186.02      259.17    153.38 o 
  -5  16   4    17117.98    16742.62    584.83 o 
  -4  16   4     2182.09     2050.79    273.07 o 
  -3  16   4     2023.96     1944.16    261.50 o 
  -2  16   4     6978.14     6385.79    498.16 o 
  -1  16   4     4963.38     4584.48    322.81 o 
   0  16   4     1879.29     1881.44    225.52 o 
   1  16   4    64317.85    64232.63   1532.10 o 
   2  16   4     8557.54     8541.33    431.40 o 
   3  16   4    11410.47    11483.82    450.35 o 
   4  16   4      322.19      325.38    151.49 o 
   5  16   4      549.94      741.57    220.44 o 
   6  16   4     1337.21     1506.06    299.83 o 
   7  16   4    23454.57    24331.84   1039.40 o 
   8  16   4     8746.92     8323.82    615.38 o 
   9  16   4     5432.82     4784.25    471.40 o 
  10  16   4      563.22      472.45    269.43 o 
  11  16   4     1498.76     2156.03    414.27 o 
  12  16   4       73.92      160.97    202.26 o 
 -13  17   4       18.37      297.65    360.45 o 
 -12  17   4      327.20      501.53    324.32 o 
 -11  17   4    11131.38    11159.59    865.05 o 
 -10  17   4     5111.71     5115.44    609.06 o 
  -9  17   4     6640.20     7340.00    666.11 o 
  -8  17   4     3961.38     3533.82   1517.92 o 
  -7  17   4        2.23        1.20    134.64 o 
  -6  17   4      710.66      567.64    179.49 o 
  -5  17   4    19698.63    21246.64    820.18 o 
  -4  17   4    14721.91    13928.75    693.12 o 
  -3  17   4    23573.41    23156.02    761.81 o 
  -2  17   4    11648.48    10292.61    497.92 o 
  -1  17   4     3623.82     3898.30    307.08 o 
   0  17   4       33.42       72.23     96.56 o 
   1  17   4     3078.47     3217.07    282.04 o 
   2  17   4     8004.33     8843.83    551.22 o 
   3  17   4    32708.60    32219.65   1844.06 o 
   4  17   4     2299.60     2266.16    288.30 o 
   5  17   4     3942.08     4089.33    411.30 o 
   6  17   4     3569.74     3504.07    386.96 o 
   7  17   4     8582.48     9395.99    649.56 o 
   8  17   4       38.46      161.37    149.07 o 
   9  17   4     1123.87     1291.59    258.68 o 
  10  17   4       50.94       62.04    133.40 o 
  11  17   4     2474.19     2315.14    381.94 o 
  12  17   4     2511.67     2805.27    426.85 o 
 -13  18   4      618.34      387.97    357.01 o 
 -12  18   4      700.95      484.32    374.21 o 
 -11  18   4      807.99      884.34    528.20 o 
 -10  18   4     2672.68     1413.40    541.10 o 
  -9  18   4     5945.82     6511.66    593.51 o 
  -8  18   4    10184.52     9842.51   2091.71 o 
  -7  18   4      195.88      437.87    142.42 o 
  -6  18   4      131.35      194.85    139.14 o 
  -5  18   4     6383.42     7378.69    481.72 o 
  -4  18   4     1094.02     1187.75    233.99 o 
  -3  18   4      519.94      677.17    177.46 o 
  -2  18   4      979.11      891.04    188.69 o 
  -1  18   4      898.97      986.51    208.26 o 
   0  18   4     6851.72     6683.09    417.89 o 
   1  18   4    40843.27    42443.72   1268.48 o 
   2  18   4    12881.45    13445.58    882.18 o 
   3  18   4    14817.63    13860.88   1531.68 o 
   4  18   4      320.30      340.54    212.31 o 
   5  18   4     1874.54     2268.38    321.98 o 
   6  18   4     4683.81     5158.01    450.83 o 
   7  18   4    18542.43    19240.50    946.10 o 
   8  18   4     7079.13     6942.77    585.73 o 
   9  18   4     7742.65     8490.60    652.70 o 
  10  18   4       23.03       55.21    161.31 o 
  11  18   4       25.00       30.72    172.31 o 
  12  18   4       88.34      137.95    196.68 o 
 -12  19   4       20.65        0.86    270.98 o 
 -11  19   4     5134.64     5423.04    930.80 o 
 -10  19   4     3410.84     1424.16   1114.46 o 
  -9  19   4     3269.81     3429.08    901.12 o 
  -8  19   4     1014.18     1080.73    369.48 o 
  -7  19   4        7.77      130.34    121.11 o 
  -6  19   4      738.57      300.63    146.17 o 
  -5  19   4     7488.30     8700.71    523.09 o 
  -4  19   4     8205.46     7387.23    513.22 o 
  -3  19   4    11877.90    11930.83    575.88 o 
  -2  19   4     2105.81     2007.75    251.71 o 
  -1  19   4        2.76       80.32     99.51 o 
   0  19   4       20.65       28.81    135.02 o 
   1  19   4     1566.90     1676.81    274.37 o 
   2  19   4     1988.99     2330.20    309.00 o 
   3  19   4     9646.15     9996.90    803.18 o 
   4  19   4      278.31      484.80    229.69 o 
   5  19   4      790.90      850.39    315.81 o 
   6  19   4      390.88      400.18    226.96 o 
   7  19   4     4844.80     5152.15    490.75 o 
   8  19   4      103.11      307.74    162.81 o 
   9  19   4      507.72      529.18    185.90 o 
  10  19   4       11.68       72.08    154.94 o 
  11  19   4     1134.94     1132.95    455.50 o 
  12  19   4      953.16      971.23    327.76 o 
 -12  20   4       72.83      172.71    190.89 o 
 -11  20   4      146.66        0.00    221.96 o 
 -10  20   4      605.90      408.64    196.64 o 
  -9  20   4      381.44      504.34    238.23 o 
  -8  20   4      997.59      784.56    305.17 o 
  -7  20   4      329.58      288.17    198.98 o 
  -6  20   4       18.46      200.65    187.44 o 
  -5  20   4      898.79      994.27    218.72 o 
  -4  20   4        0.62       17.20    110.56 o 
  -3  20   4      288.87      309.52    149.77 o 
  -2  20   4     2482.78     2717.63    283.08 o 
  -1  20   4      132.64      281.74    172.31 o 
   0  20   4      642.47      509.09    164.56 o 
   1  20   4     4801.86     4172.74    395.02 o 
   2  20   4     1015.92     1090.11    252.60 o 
   3  20   4      725.33      665.14    255.13 o 
   4  20   4     1010.33     1126.75    350.02 o 
   5  20   4        0.87        0.42    141.38 o 
   6  20   4       67.40      102.23    168.40 o 
   7  20   4     3116.69     3337.48    482.83 o 
   8  20   4      540.69      827.35    254.22 o 
   9  20   4     1437.61     1713.46    288.80 o 
  10  20   4        6.89      174.22    167.88 o 
  11  20   4        0.86      123.66    188.25 o 
 -11  21   4      488.43      279.82    192.04 o 
 -10  21   4        1.96      258.95    201.84 o 
  -9  21   4        4.51      104.91    222.79 o 
  -8  21   4     1680.94     1501.49    399.59 o 
  -7  21   4     1072.57      932.58    284.51 o 
  -6  21   4     1334.01     1501.29    323.53 o 
  -5  21   4        3.02       32.20    166.04 o 
  -4  21   4      121.80       73.80    159.58 o 
  -3  21   4      133.54      224.84    126.17 o 
  -2  21   4      620.38      599.37    173.21 o 
  -1  21   4      501.09      649.43    179.39 o 
   0  21   4      873.67      933.16    224.94 o 
   1  21   4      813.91      764.28    296.15 o 
   2  21   4      584.41      661.85    192.98 o 
   3  21   4       10.83      142.23    169.13 o 
   4  21   4      340.47      550.85    237.43 o 
   5  21   4      154.32      239.09    175.14 o 
   6  21   4       28.82      109.38    187.81 o 
   7  21   4        3.41       38.66    154.30 o 
   8  21   4       20.83       92.52    191.44 o 
   9  21   4      171.51      396.88    400.45 o 
  10  21   4      902.63     1156.30    262.91 o 
  11  21   4       22.34      312.27    277.00 o 
 -11  22   4     1281.06     1447.81    458.52 o 
 -10  22   4       34.25      263.53    296.36 o 
  -9  22   4      388.84      385.90    373.78 o 
  -8  22   4      145.37        0.00    212.01 o 
  -7  22   4      162.17       22.99    173.16 o 
  -6  22   4      116.52      317.15    217.90 o 
  -5  22   4        1.57       51.14    148.01 o 
  -4  22   4      586.11      566.91    291.50 o 
  -3  22   4       34.88      186.04    223.60 o 
  -2  22   4     3212.34     3775.96    510.19 o 
  -1  22   4      225.82      339.03    161.58 o 
   0  22   4      219.12      248.02    133.37 o 
   1  22   4      305.60      386.88    156.26 o 
   2  22   4     1451.10     1661.55    350.47 o 
   3  22   4      399.09      213.08    224.53 o 
   4  22   4     5242.87     5328.79    596.48 o 
   5  22   4      923.83      934.71    295.93 o 
   6  22   4     3716.54     4674.67    879.61 o 
   7  22   4     1617.01     1789.81    348.77 o 
   8  22   4      884.83      909.06    435.29 o 
   9  22   4      253.88      335.34    344.96 o 
 -10  23   4     1576.17     1149.30    392.28 o 
  -9  23   4     1337.93      855.17    248.52 o 
  -8  23   4     3647.85     3809.33    505.67 o 
  -7  23   4      711.46     1077.57    266.44 o 
  -6  23   4     2508.91     2370.37    584.31 o 
  -5  23   4     4164.97     4351.03    690.14 o 
  -4  23   4     3648.16     3632.59    575.40 o 
  -3  23   4     3380.71     3761.16    512.22 o 
  -2  23   4     4910.54     4420.26    571.98 o 
  -1  23   4     1132.14      891.59    328.85 o 
   0  23   4     1784.83     1907.58    384.03 o 
   1  23   4     1035.06     1176.94    309.42 o 
   2  23   4       12.85       19.81    153.47 o 
   3  23   4     1647.99     1215.16    335.73 o 
   4  23   4       34.03        0.00    158.07 o 
   5  23   4      191.75      188.64    203.88 o 
   6  23   4        4.29      111.27    177.47 o 
   7  23   4      235.76      221.99    209.97 o 
   8  23   4      142.75      304.99    181.57 o 
   9  23   4      133.41      284.74    259.80 o 
 -10  24   4        2.94        0.00    264.96 o 
  -9  24   4     2132.38     3656.08    480.88 o 
  -8  24   4     1234.61      666.70    405.18 o 
  -7  24   4      308.51      146.30    211.06 o 
  -6  24   4       13.23       83.56    226.99 o 
  -5  24   4      177.81      202.27    307.11 o 
  -4  24   4     1266.55     1226.68    366.91 o 
  -3  24   4       27.00      109.22    185.29 o 
  -2  24   4      879.07      667.66    254.16 o 
  -1  24   4       42.25       34.68    191.03 o 
   0  24   4     1338.46      914.74    326.54 o 
   1  24   4     5452.32     4917.21    940.26 o 
   2  24   4     3777.67     2559.26    603.90 o 
   3  24   4      635.03      662.40    403.46 o 
   4  24   4     3386.76     3359.19    489.48 o 
   5  24   4      789.21      452.15    216.59 o 
   6  24   4     5304.17     5399.75    874.45 o 
   7  24   4     4581.80     4031.37    614.22 o 
   8  24   4     1905.22     1919.23    402.60 o 
  -7  25   4       58.07      247.75    281.30 o 
  -6  25   4      255.07      280.90    431.85 o 
  -5  25   4     2215.65     3009.62    931.66 o 
  -4  25   4     2995.38     2529.13    520.79 o 
  -3  25   4     3834.99     3555.21    509.88 o 
  -2  25   4     2204.35     2285.00    806.92 o 
  -1  25   4      224.56      297.52    240.44 o 
   0  25   4      246.80      275.49    199.90 o 
   1  25   4      448.51      356.15    323.46 o 
   2  25   4      227.47       67.10    295.93 o 
   3  25   4     2940.94     2662.49    804.34 o 
   4  25   4        1.84        0.00    266.68 o 
   5  25   4      268.72        0.86    268.40 o 
  -6  26   4      230.73      175.83    219.36 o 
  -5  26   4      612.38      643.23    294.45 o 
  -4  26   4      562.13      822.63    355.12 o 
  -3  26   4      807.25     1244.49    325.11 o 
  -2  26   4      238.69      438.74    246.29 o 
  -1  26   4      400.03      376.00    234.97 o 
   0  26   4       38.39      525.98    264.10 o 
   1  26   4     1930.17     1338.56    453.35 o 
   2  26   4      564.64      468.84    270.12 o 
   3  26   4      101.85       12.04    233.99 o 
   4  26   4      132.53      601.32    249.47 o 
  -5  27   4      111.92      151.36    227.79 o 
  -4  27   4       20.53      201.09    289.91 o 
  -3  27   4      284.01      386.32    231.41 o 
  -2  27   4        5.53      282.79    192.36 o 
  -1  27   4     2382.01     2750.16    434.43 o 
   0  27   4      628.15      226.25    289.91 o 
   1  27   4       13.06        0.00    214.20 o 
   2  27   4      450.91      102.37    239.15 o 
  -4  28   4       89.03        0.00    473.14 o 
  -3  28   4      717.97      177.33    211.33 o 
  -2  28   4     1654.18     2099.02    424.11 o 
  -1  28   4     1512.87     2536.89    332.06 o 
 -17   1   5     1142.46      873.16    350.98 o 
 -16   1   5     1774.89     2127.72    360.07 o 
 -15   1   5     1186.59     1508.20    318.34 o 
 -14   1   5      265.55      153.99    203.39 o 
 -13   1   5      619.27     1036.22    289.05 o 
 -12   1   5       32.03       93.47    141.42 o 
 -11   1   5     1622.51     1633.95    344.42 o 
 -10   1   5     1626.03     1663.52    316.61 o 
  -9   1   5       19.19       26.72    104.70 o 
  -8   1   5      342.41      538.22    183.97 o 
  -7   1   5     4976.58     4982.77    492.07 o 
  -6   1   5    12892.84    12433.90    546.60 o 
  -5   1   5      293.56      467.94    114.19 o 
  -4   1   5     1853.67     1749.72    139.51 o 
  -3   1   5    16323.53    17020.70    366.50 o 
  -2   1   5   127858.05   139426.13    973.86 o 
  -1   1   5    60785.39    65604.16    651.45 o 
   0   1   5      397.38      601.29     71.43 o 
   1   1   5    47577.86    52796.68   1223.42 o 
   2   1   5     3532.05     3565.30    212.69 o 
   3   1   5     1303.39     1387.38    106.48 o 
   4   1   5     4648.13     4275.26    162.03 o 
   5   1   5    18679.69    18760.98    583.71 o 
   6   1   5     1450.86     1546.98    311.14 o 
   7   1   5     2116.14     2053.81    338.74 o 
   8   1   5       81.75      192.22    163.46 o 
   9   1   5      303.50      453.82    237.86 o 
  10   1   5       28.17       48.90    137.68 o 
  11   1   5      553.18      530.44    183.38 o 
  12   1   5       21.51      115.99    129.23 o 
  13   1   5      171.19      341.36    157.79 o 
  14   1   5      691.33      838.06    289.43 o 
  15   1   5      540.62      565.53    214.20 o 
 -17   2   5      105.90      379.37    284.74 o 
 -16   2   5      742.73     1006.50    437.01 o 
 -15   2   5      868.67     1351.33    410.34 o 
 -14   2   5      414.63      450.39    202.70 o 
 -13   2   5     8051.38     7841.86    674.65 o 
 -12   2   5     9098.13     9691.43    711.50 o 
 -11   2   5     3504.14     3683.69    436.74 o 
 -10   2   5     8867.02     8547.29    616.17 o 
  -9   2   5     2417.84     2648.23    322.34 o 
  -8   2   5     3818.28     3780.87    356.54 o 
  -7   2   5    82165.82    84762.34   1553.94 o 
  -6   2   5   114910.70   126827.63   1463.28 o 
  -5   2   5    40786.70    42327.27    770.03 o 
  -4   2   5    53096.16    54194.12    935.13 o 
  -3   2   5     1924.23     1985.31    122.67 o 
  -2   2   5     6323.82     6474.11    194.45 o 
  -1   2   5     3438.24     3269.73    129.53 o 
   0   2   5     2946.80     2956.04    121.38 o 
   1   2   5    91713.60   104915.38    919.15 o 
   2   2   5       18.44      442.85     58.37 o 
   3   2   5      619.02      578.28     66.99 o 
   4   2   5    23606.36    23482.79    345.45 o 
   5   2   5    24287.13    24537.19    579.37 o 
   6   2   5     3446.18     3497.39    305.15 o 
   7   2   5      148.51      311.53    161.02 o 
   8   2   5    16692.04    14856.68    881.53 o 
   9   2   5    18512.28    17513.51   1003.68 o 
  10   2   5     8626.94     7916.80    569.60 o 
  11   2   5    12950.93    11791.92    906.87 o 
  12   2   5     1415.56     1029.02    239.92 o 
  13   2   5     2220.34     2060.17    305.21 o 
  14   2   5     2497.70     2656.41    342.26 o 
  15   2   5      591.08      335.36    194.94 o 
 -18   3   5     2267.92     2731.31    370.77 o 
 -17   3   5     4846.92     4446.65    766.49 o 
 -16   3   5     6493.84     6957.74   1040.05 o 
 -15   3   5      953.50     1032.31    394.86 o 
 -14   3   5      285.36      104.35    145.81 o 
 -13   3   5     1432.63     1443.57    304.53 o 
 -12   3   5      258.49      502.72    236.73 o 
 -11   3   5     9211.77     9289.20    677.81 o 
 -10   3   5    10076.40    11101.09    688.86 o 
  -9   3   5       36.80       63.12    111.32 o 
  -8   3   5     3272.08     3582.74    281.46 o 
  -7   3   5    28346.71    28258.20   1023.42 o 
  -6   3   5    41973.70    42552.41    848.61 o 
  -5   3   5     8050.22     8351.24    329.90 o 
  -4   3   5      212.02      232.32     75.10 o 
  -3   3   5     4682.05     4724.66    196.25 o 
  -2   3   5    61814.28    64709.13    650.01 o 
  -1   3   5    68856.16    64465.85    669.61 o 
   0   3   5    57704.53    55329.82    528.92 o 
   1   3   5    34533.57    37315.10    428.25 o 
   2   3   5    28026.48    27129.28    515.75 o 
   3   3   5     5839.19     5504.61    274.41 o 
   4   3   5    44586.75    44507.57    753.17 o 
   5   3   5   103952.70   107044.80   1271.36 o 
   6   3   5    14887.27    15056.95    507.52 o 
   7   3   5    17336.68    15931.10    667.96 o 
   8   3   5       80.61      147.10    241.73 o 
   9   3   5     6192.78     6011.25    491.47 o 
  10   3   5     4894.70     4518.12    446.20 o 
  11   3   5      505.27      434.52    190.43 o 
  12   3   5       44.35      146.36    133.48 o 
  13   3   5      312.93      309.78    162.57 o 
  14   3   5     3201.36     3282.25    343.70 o 
  15   3   5     3729.02     3961.84    445.44 o 
 -17   4   5       46.70      193.92    224.88 o 
 -16   4   5      213.66      346.10    232.57 o 
 -15   4   5      168.04       75.70    278.72 o 
 -14   4   5        3.15      269.26    293.35 o 
 -13   4   5    13214.54    13849.48    882.58 o 
 -12   4   5    24816.51    27409.85   1197.57 o 
 -11   4   5     7742.73     8116.46    608.45 o 
 -10   4   5    11129.82    11058.87    564.49 o 
  -9   4   5      681.21      833.03    195.18 o 
  -8   4   5     2481.42     2348.23    229.36 o 
  -7   4   5    92365.40    94508.27   1359.75 o 
  -6   4   5    94147.01    98813.22   1274.60 o 
  -5   4   5    40184.29    40558.53    731.68 o 
  -4   4   5    45662.15    45795.80   1975.57 o 
  -3   4   5    14084.88    13079.18    537.50 o 
  -2   4   5     2634.72     2869.48    151.01 o 
  -1   4   5    18861.12    18882.78    311.40 o 
   0   4   5     2183.16     2168.92    150.41 o 
   1   4   5    23769.59    23391.90    351.31 o 
   2   4   5     5133.01     5683.86    234.48 o 
   3   4   5    24425.17    24500.91    588.25 o 
   4   4   5    51387.80    53032.91    934.74 o 
   5   4   5    10232.29     9352.79    399.25 o 
   6   4   5      651.62      854.74    155.12 o 
   7   4   5     9580.55     8844.79    735.95 o 
   8   4   5     9125.62     8164.93    533.72 o 
   9   4   5     7682.71     7328.21    538.86 o 
  10   4   5    12351.45    12630.01    741.25 o 
  11   4   5    18064.91    16935.21   1031.40 o 
  12   4   5      975.98      788.70    235.63 o 
  13   4   5      156.23      190.53    126.18 o 
  14   4   5     1853.09     2266.42    384.18 o 
  15   4   5      616.71      770.50    193.37 o 
 -17   5   5     2967.33     3101.78    430.20 o 
 -16   5   5     4426.24     5239.79    807.35 o 
 -15   5   5      200.88      224.93    197.65 o 
 -14   5   5      229.75       32.96    176.97 o 
 -13   5   5      413.28      524.50    234.89 o 
 -12   5   5       56.98       94.97    178.83 o 
 -11   5   5    13434.65    13725.92    665.41 o 
 -10   5   5    19240.18    20215.06    766.68 o 
  -9   5   5        3.36       67.45    108.27 o 
  -8   5   5     7256.84     6834.04    403.49 o 
  -7   5   5    16787.65    16519.85    563.95 o 
  -6   5   5    32886.10    31303.78   1061.68 o 
  -5   5   5    43194.13    44275.93    755.23 o 
  -4   5   5      638.16      563.01     90.90 o 
  -3   5   5      276.92      214.88     58.15 o 
  -2   5   5    24949.66    24826.51    431.92 o 
  -1   5   5    38161.16    32925.32    634.74 o 
   0   5   5     3097.69     2701.63    148.85 o 
   1   5   5      747.76      838.65    114.59 o 
   2   5   5     1952.97     1954.35    101.78 o 
   3   5   5     5567.24     6002.50    254.90 o 
   4   5   5     9922.94    10069.71    406.67 o 
   5   5   5    71124.81    72765.87   1107.61 o 
   6   5   5    10443.69    10196.83    498.82 o 
   7   5   5     3943.57     3639.12    261.58 o 
   8   5   5     2753.37     2766.40    265.07 o 
   9   5   5    15614.92    14905.56    770.96 o 
  10   5   5     3203.47     2946.90    387.99 o 
  11   5   5      388.86      340.48    180.24 o 
  12   5   5     1808.75     1208.09    487.76 o 
  13   5   5     1237.64     1108.67    248.33 o 
  14   5   5     2394.95     3292.15    460.28 o 
  15   5   5     3045.95     4022.45    749.24 o 
  16   5   5      264.78        0.00    291.63 o 
 -17   6   5       77.26      301.36    190.61 o 
 -16   6   5      812.07      727.52    266.40 o 
 -15   6   5     1844.26     1707.79    412.20 o 
 -14   6   5     1012.58     1323.12    367.44 o 
 -13   6   5     2117.06     2106.56    448.25 o 
 -12   6   5     9043.00     9459.35    774.26 o 
 -11   6   5     2547.33     3112.92    418.43 o 
 -10   6   5       15.98      161.51    112.08 o 
  -9   6   5    15561.34    16530.65    643.00 o 
  -8   6   5    25267.83    26170.73    757.90 o 
  -7   6   5    19979.58    20602.12    616.49 o 
  -6   6   5    11994.40    12736.28    437.24 o 
  -5   6   5     3981.85     3781.77    210.60 o 
  -4   6   5        0.47       48.42     31.14 o 
  -3   6   5    51782.89    52873.75    944.27 o 
  -2   6   5     1925.26     1580.53     98.94 o 
  -1   6   5      348.66      379.69     69.87 o 
   0   6   5    40138.14    40273.13    638.10 o 
   1   6   5    19794.74    19001.28    383.00 o 
   2   6   5      352.04      377.28     57.27 o 
   3   6   5    24145.78    23221.09    393.92 o 
   4   6   5     8834.09     7961.06    332.67 o 
   5   6   5     2682.16     2852.36    201.07 o 
   6   6   5     1487.33     1500.64    171.18 o 
   7   6   5    37156.86    37547.22    811.61 o 
   8   6   5      271.37      403.87    122.68 o 
   9   6   5      458.67      517.89    135.80 o 
  10   6   5     5579.36     5149.94    487.21 o 
  11   6   5     4467.07     3968.79    441.40 o 
  12   6   5      279.69      176.41    160.68 o 
  13   6   5     3093.57     3694.82    437.81 o 
  14   6   5      604.60      384.54    191.29 o 
  15   6   5      176.12      400.47    392.28 o 
 -17   7   5      251.70      402.40    189.42 o 
 -16   7   5      127.93      130.17    228.95 o 
 -15   7   5     1745.02     1460.39    425.40 o 
 -14   7   5     4388.69     4547.10    567.48 o 
 -13   7   5     6105.93     6019.15    635.76 o 
 -12   7   5      655.43      569.14    259.06 o 
 -11   7   5     8788.11     8560.74    705.33 o 
 -10   7   5     7963.64     9610.73    716.55 o 
  -9   7   5        0.32      111.09    155.83 o 
  -8   7   5    10399.91    11187.11    472.01 o 
  -7   7   5     5993.82     5564.50    311.25 o 
  -6   7   5      750.84      562.20    100.74 o 
  -5   7   5    72538.13    88256.59   8992.70 o 
  -4   7   5    20681.93    18861.80    761.44 o 
  -3   7   5    30251.03    29996.63    854.55 o 
  -2   7   5      236.88      205.24    117.31 o 
  -1   7   5     3819.05     3519.09    187.54 o 
   0   7   5     7155.43     7558.41    288.19 o 
   1   7   5    60526.21    61689.54    740.05 o 
   2   7   5   124956.63   136090.59   1918.65 o 
   3   7   5   103383.16    99294.68   3189.88 o 
   4   7   5     3319.46     3132.20    223.84 o 
   5   7   5     8666.37     8925.18    367.55 o 
   6   7   5     2353.94     2556.14    206.53 o 
   7   7   5       34.43      184.59    106.28 o 
   8   7   5     8668.29     8224.93    414.81 o 
   9   7   5    17538.81    17736.77    708.61 o 
  10   7   5      175.24      134.62    156.74 o 
  11   7   5     1417.44     1466.36    325.29 o 
  12   7   5     2512.83     2532.65    424.34 o 
  13   7   5     1917.79     2075.36    337.68 o 
  14   7   5       88.26      516.46    186.25 o 
 -17   8   5      328.28      187.54    232.27 o 
 -16   8   5     3244.77     3099.76    472.51 o 
 -15   8   5     7746.76     7881.30    777.98 o 
 -14   8   5     2207.72     1948.97    409.61 o 
 -13   8   5      611.75      561.63    242.31 o 
 -12   8   5        3.51        1.29    163.62 o 
 -11   8   5     6375.59     6036.30    624.54 o 
 -10   8   5    21050.41    21363.94   1080.22 o 
  -9   8   5    43906.06    44881.29   1503.45 o 
  -8   8   5    46163.18    47405.07   1476.86 o 
  -7   8   5     1900.50     1451.30    142.55 o 
  -6   8   5     2947.94     2833.69    332.33 o 
  -5   8   5       82.30      102.70    137.25 o 
  -4   8   5    10822.95    10940.18    494.64 o 
  -3   8   5    50187.36    48752.06   1078.51 o 
  -2   8   5    74470.77    75801.57   1244.57 o 
  -1   8   5    19006.02    18279.72    358.40 o 
   0   8   5    19570.28    20414.25    425.40 o 
   1   8   5    12571.94    12600.53    321.46 o 
   2   8   5     3620.07     3438.25    130.45 o 
   3   8   5     3219.08     3004.03    145.33 o 
   4   8   5    16669.10    16023.58    495.46 o 
   5   8   5     8156.30     8452.36    370.13 o 
   6   8   5     8615.43     8436.62    395.03 o 
   7   8   5    50853.43    51754.04   1017.83 o 
   8   8   5    15096.04    14798.31    572.83 o 
   9   8   5     5036.49     4811.99    364.72 o 
  10   8   5      121.58      150.58    168.22 o 
  11   8   5      530.25      257.05    282.16 o 
  12   8   5     5560.21     5945.84    670.26 o 
  13   8   5    12776.54    10404.78   1328.23 o 
  14   8   5     7749.07     6031.24   1017.68 o 
 -16   9   5      735.53      881.02    315.15 o 
 -15   9   5     3455.50     3674.78    512.93 o 
 -14   9   5     6363.76     6573.89    698.52 o 
 -13   9   5     5701.76     6198.78    659.27 o 
 -12   9   5     1169.46     1326.02    355.20 o 
 -11   9   5     8980.61     8382.02    724.05 o 
 -10   9   5      902.49      986.41    464.11 o 
  -9   9   5      680.26      642.86    258.08 o 
  -8   9   5    18722.59    18240.89    955.36 o 
  -7   9   5     4493.37     4795.72    484.93 o 
  -6   9   5       31.66       30.07    111.61 o 
  -5   9   5    54425.17    49240.63   2176.19 o 
  -4   9   5   112496.25   111399.20   1610.86 o 
  -3   9   5    69345.33    67483.80   1278.01 o 
  -2   9   5     6665.93     6517.01    349.79 o 
  -1   9   5      762.14      588.08     95.72 o 
   0   9   5     4596.61     4720.44    222.91 o 
   1   9   5    61680.70    64242.43    912.28 o 
   2   9   5    93890.18    96943.52    757.04 o 
   3   9   5    77198.20    79703.35    803.08 o 
   4   9   5     7178.99     6812.48    216.85 o 
   5   9   5      264.12      397.88     84.69 o 
   6   9   5       35.48       79.14     84.92 o 
   7   9   5     3735.68     4131.20    291.12 o 
   8   9   5    12683.21    12375.42    519.04 o 
   9   9   5     7432.75     6932.40    407.42 o 
  10   9   5     1743.05     1565.39    256.36 o 
  11   9   5     1412.03     1544.69    426.04 o 
  12   9   5     3632.93     3532.32   1048.22 o 
  13   9   5      663.51      410.34    379.37 o 
  14   9   5      115.27      175.49    277.00 o 
 -16  10   5     1239.05      877.79    641.75 o 
 -15  10   5     6752.16     7534.06    772.71 o 
 -14  10   5     1005.39     1182.56    340.32 o 
 -13  10   5      600.48      862.54    266.84 o 
 -12  10   5       30.85        0.43    143.24 o 
 -11  10   5     1597.44     1609.68    623.68 o 
 -10  10   5    14474.26    14781.40    942.63 o 
  -9  10   5    31502.13    33064.77   1337.30 o 
  -8  10   5    20418.77    19938.02    976.56 o 
  -7  10   5    12181.67    11247.30    715.70 o 
  -6  10   5      467.56      389.69    204.31 o 
  -5  10   5      224.90      396.59    151.06 o 
  -4  10   5    38576.26    38405.31   1299.49 o 
  -3  10   5    41813.55    43375.91   1149.30 o 
  -2  10   5   104782.01   107927.99   1509.54 o 
  -1  10   5     6618.18     6598.88    194.19 o 
   0  10   5    25704.97    26904.01    542.51 o 
   1  10   5    17142.62    17029.76    440.87 o 
   2  10   5      141.14      191.80     44.26 o 
   3  10   5      131.78      154.23     51.48 o 
   4  10   5    13820.20    13941.84    345.81 o 
   5  10   5     4802.56     4739.81    286.80 o 
   6  10   5     9816.71    10613.52    444.82 o 
   7  10   5    26634.92    27972.97    838.40 o 
   8  10   5    15102.65    15054.90    640.19 o 
   9  10   5     2528.07     2487.86    273.11 o 
  10  10   5       24.74      245.75    139.76 o 
  11  10   5     2698.28     3053.49    445.77 o 
  12  10   5     1463.37      833.59    472.28 o 
  13  10   5     7347.61     6556.00   1062.41 o 
  14  10   5     7095.39     6028.66    934.24 o 
 -16  11   5      570.13      614.14    235.38 o 
 -15  11   5      294.66      363.58    246.15 o 
 -14  11   5     2901.23     3008.92    480.56 o 
 -13  11   5     2283.86     2906.99    459.02 o 
 -12  11   5      116.01      206.37    210.14 o 
 -11  11   5     4216.34     3668.12    486.03 o 
 -10  11   5      683.57      889.89    288.43 o 
  -9  11   5     1703.34     1676.29    330.70 o 
  -8  11   5     3900.87     3852.30    453.51 o 
  -7  11   5     1603.09     1322.27    322.69 o 
  -6  11   5      984.75      576.61    217.75 o 
  -5  11   5     5814.55     5202.12    389.82 o 
  -4  11   5    26894.63    26994.25    894.92 o 
  -3  11   5    35119.14    36002.84   1214.68 o 
  -2  11   5    10173.57     9614.99    330.35 o 
  -1  11   5      142.78      212.49     53.80 o 
   0  11   5     4736.95     4924.52    169.30 o 
   1  11   5     6318.73     6410.73    194.69 o 
   2  11   5    27310.52    27268.12    597.90 o 
   3  11   5     6921.52     7040.12    311.04 o 
   4  11   5      279.49      376.58    123.38 o 
   5  11   5      770.07      729.83    178.55 o 
   6  11   5     5297.51     5941.20    379.31 o 
   7  11   5     3412.51     3093.75    298.04 o 
   8  11   5     7409.08     7189.49    454.96 o 
   9  11   5     2683.86     2649.56    290.09 o 
  10  11   5     2254.68     2147.17    309.86 o 
  11  11   5     1151.06     1265.43    469.70 o 
  12  11   5     2521.25     2277.09    669.28 o 
  13  11   5       16.12        1.72    263.24 o 
 -16  12   5      113.42       86.03    299.37 o 
 -15  12   5     2184.38     2126.47    421.76 o 
 -14  12   5      116.13       90.13    182.22 o 
 -13  12   5      258.65      360.97    186.38 o 
 -12  12   5      999.81      855.70    304.98 o 
 -11  12   5     2106.95     2477.77    449.74 o 
 -10  12   5      693.19      718.46    280.56 o 
  -9  12   5       68.57      151.02    146.61 o 
  -8  12   5      716.06      839.56    281.69 o 
  -7  12   5       59.23       12.62    144.86 o 
  -6  12   5    24683.13    20115.08   2360.52 o 
  -5  12   5     4017.39     3740.75    342.97 o 
  -4  12   5      476.72      341.21    174.04 o 
  -3  12   5      197.26      328.46    133.46 o 
  -2  12   5     8850.76     8435.94    338.99 o 
  -1  12   5     1058.03      995.98    117.76 o 
   0  12   5    24210.87    24283.08    551.48 o 
   1  12   5     5966.90     6196.12    289.84 o 
   2  12   5     1084.74     1092.14    147.55 o 
   3  12   5      380.88      534.34    125.68 o 
   4  12   5    28693.12    28203.14    787.10 o 
   5  12   5      627.26      587.44    148.88 o 
   6  12   5        5.31       99.53    109.13 o 
   7  12   5      292.46      244.81    129.34 o 
   8  12   5      448.68      532.64    163.94 o 
   9  12   5     1400.89     1714.96    258.29 o 
  10  12   5     6396.12     6641.37    544.15 o 
  11  12   5      110.70      417.22    322.60 o 
  12  12   5     1861.74     1585.45    608.20 o 
  13  12   5      422.57      637.45    324.32 o 
 -16  13   5       78.89        0.00    243.45 o 
 -15  13   5      701.09      836.09    260.89 o 
 -14  13   5      216.58       67.19    223.55 o 
 -13  13   5      119.50      272.60    214.81 o 
 -12  13   5     1274.69     1379.18    375.97 o 
 -11  13   5      559.22      660.54    262.40 o 
 -10  13   5       16.14       75.15    158.12 o 
  -9  13   5     1379.40     1939.58    441.86 o 
  -8  13   5     2586.59     2530.43    531.64 o 
  -7  13   5     1473.72     1725.66    307.97 o 
  -6  13   5     4385.19     3739.69    800.04 o 
  -5  13   5     4430.43     3986.93    379.26 o 
  -4  13   5     2178.02     2012.34    287.02 o 
  -3  13   5      102.03      183.19     79.19 o 
  -2  13   5    50748.41    50012.82    776.30 o 
  -1  13   5     1087.25     1352.51    206.74 o 
   0  13   5    13567.83    13529.15    425.76 o 
   1  13   5     3750.22     4121.58    244.94 o 
   2  13   5      789.81      702.74    132.90 o 
   3  13   5     3222.09     2967.86    210.86 o 
   4  13   5     9799.49     9522.76    466.99 o 
   5  13   5     9128.68     8796.18    463.01 o 
   6  13   5    14506.91    14578.53    618.54 o 
   7  13   5     1605.92     1863.65    267.36 o 
   8  13   5        1.91       52.32    119.54 o 
   9  13   5       56.65      138.33    126.94 o 
  10  13   5      863.56      912.33    220.05 o 
  11  13   5       94.95      223.67    290.77 o 
  12  13   5      983.58     1037.47    471.42 o 
  13  13   5       68.61        0.86    241.73 o 
 -16  14   5      480.65      498.09    264.10 o 
 -15  14   5       77.65      195.28    318.29 o 
 -14  14   5     2536.52     2787.21    661.97 o 
 -13  14   5     2435.88     1959.50    396.60 o 
 -12  14   5     5215.67     5277.64    812.51 o 
 -11  14   5     6577.57     7369.24   1217.69 o 
 -10  14   5     2597.47     2924.00    567.34 o 
  -9  14   5     8134.41     8002.62    684.71 o 
  -8  14   5    18374.48    17542.59   1000.81 o 
  -7  14   5     8345.67     7887.02    637.06 o 
  -6  14   5    22935.75    22986.36    900.88 o 
  -5  14   5     7744.47     7593.38    532.72 o 
  -4  14   5     3812.88     3472.81    380.11 o 
  -3  14   5     8377.65     8373.63    638.22 o 
  -2  14   5       14.55       74.24     90.81 o 
  -1  14   5     2265.56     2065.72    226.46 o 
   0  14   5     4631.50     4516.71    317.38 o 
   1  14   5      696.13      716.25    133.54 o 
   2  14   5      114.88      157.62     82.50 o 
   3  14   5      191.22      285.50    106.31 o 
   4  14   5    15316.88    16059.89    620.91 o 
   5  14   5     3761.85     3911.86    317.15 o 
   6  14   5     5538.04     5492.07    391.31 o 
   7  14   5     4026.43     3838.90    403.81 o 
   8  14   5     3008.71     3113.79    373.06 o 
   9  14   5     4431.56     4731.88    471.53 o 
  10  14   5     9954.83    10319.28    762.72 o 
  11  14   5     1505.52     1353.49    460.24 o 
  12  14   5     5492.90     4955.07    898.11 o 
  13  14   5      700.62     1222.42    339.80 o 
 -15  15   5     1250.35     1405.66    313.13 o 
 -14  15   5      404.34      523.41    184.36 o 
 -13  15   5     1140.06     1255.18    333.26 o 
 -12  15   5      677.10      671.80    538.09 o 
 -11  15   5      770.80      975.18    320.26 o 
 -10  15   5        1.36      222.96    204.07 o 
  -9  15   5      341.43      334.31    210.91 o 
  -8  15   5     3310.82     2565.91   1922.24 o 
  -7  15   5       82.52      160.87    215.92 o 
  -6  15   5     1916.00     1751.18    283.35 o 
  -5  15   5     7147.10     6815.23    504.94 o 
  -4  15   5    13428.13    12447.85    685.00 o 
  -3  15   5     6413.75     6591.61    394.10 o 
  -2  15   5    31740.93    30282.47    831.68 o 
  -1  15   5     6250.72     5907.04    372.02 o 
   0  15   5    31174.48    30185.39    827.03 o 
   1  15   5    11327.27    11913.40    513.23 o 
   2  15   5    14157.85    14453.38    493.92 o 
   3  15   5    14508.94    14765.13    590.82 o 
   4  15   5    11714.49    12778.38    567.18 o 
   5  15   5      893.22     1068.36    201.52 o 
   6  15   5     8107.09     8213.51    582.31 o 
   7  15   5     5854.82     5849.06    493.19 o 
   8  15   5     2229.16     2558.98    384.23 o 
   9  15   5      637.73      786.63    231.10 o 
  10  15   5        0.01      115.95    161.13 o 
  11  15   5        3.83       65.31    163.69 o 
  12  15   5        0.53      151.40    281.30 o 
 -14  16   5     1869.97     2481.45    309.09 o 
 -13  16   5      998.33     1262.91    504.97 o 
 -12  16   5     1195.41     1811.19    349.72 o 
 -11  16   5      670.32      665.81    245.73 o 
 -10  16   5     4565.53     4545.68    556.90 o 
  -9  16   5     6880.67     7537.72    670.51 o 
  -8  16   5     9045.79     6992.38    848.42 o 
  -7  16   5     3436.67     3407.36    441.47 o 
  -6  16   5     2161.42     2095.59    298.62 o 
  -5  16   5       34.18      152.17    144.21 o 
  -4  16   5     1875.07     1678.81    272.65 o 
  -3  16   5     4741.99     4228.45    331.37 o 
  -2  16   5      217.24      250.99    128.16 o 
  -1  16   5     1355.34     1558.94    209.53 o 
   0  16   5      783.39      971.05    191.13 o 
   1  16   5      861.23     1071.31    180.52 o 
   2  16   5      120.55      162.93    106.83 o 
   3  16   5     3387.42     3496.33    282.37 o 
   4  16   5      385.04      696.74    163.61 o 
   5  16   5      104.51       82.64    130.63 o 
   6  16   5     5843.25     5961.07    494.80 o 
   7  16   5     2336.98     2530.16    413.27 o 
   8  16   5     2189.70     2359.91    351.48 o 
   9  16   5      426.83      440.99    179.45 o 
  10  16   5     1517.78     1225.34    312.63 o 
  11  16   5     1009.38     1135.08    310.07 o 
  12  16   5     2137.16     2284.84    531.64 o 
 -13  17   5     1655.06      960.04    491.21 o 
 -12  17   5        5.49        0.86    164.34 o 
 -11  17   5        4.62       46.10    157.15 o 
 -10  17   5     1741.17     2261.31    389.44 o 
  -9  17   5      267.44      309.69    191.63 o 
  -8  17   5      594.13      618.84    209.71 o 
  -7  17   5     3216.52     3290.99    441.66 o 
  -6  17   5      720.46      805.58    232.82 o 
  -5  17   5      430.16      386.36    164.61 o 
  -4  17   5     7878.32     8198.20    568.35 o 
  -3  17   5      746.27      790.05    192.49 o 
  -2  17   5      593.17      527.18    159.50 o 
  -1  17   5      431.85      460.83    156.40 o 
   0  17   5     1217.65     1323.51    209.60 o 
   1  17   5     7499.60     7812.86    433.68 o 
   2  17   5     8050.07     8612.63    458.60 o 
   3  17   5      415.28      810.47    241.22 o 
   4  17   5     1502.25     1153.84    334.58 o 
   5  17   5      454.56      422.22    186.74 o 
   6  17   5        1.42       44.80    116.08 o 
   7  17   5      591.64      471.48    194.35 o 
   8  17   5     2703.11     2647.16    370.83 o 
   9  17   5      268.51      271.79    168.23 o 
  10  17   5       56.59      186.36    158.04 o 
  11  17   5        7.58       40.29    206.22 o 
  12  17   5      341.83      251.19    247.75 o 
 -13  18   5     1084.79     1181.13    337.22 o 
 -12  18   5     1045.00      510.99    325.18 o 
 -11  18   5     2197.35     2670.23    348.81 o 
 -10  18   5      521.10      553.10    388.83 o 
  -9  18   5      442.62      300.55    235.94 o 
  -8  18   5      201.14      219.85    191.66 o 
  -7  18   5       44.93      117.37    169.36 o 
  -6  18   5     3605.16     3967.59    357.28 o 
  -5  18   5     4367.49     4569.08    381.33 o 
  -4  18   5       18.86       94.86    119.09 o 
  -3  18   5      964.77      783.38    183.37 o 
  -2  18   5       77.17      157.45    119.88 o 
  -1  18   5       33.90       86.38    105.34 o 
   0  18   5     5291.81     5128.75    370.13 o 
   1  18   5      399.44      266.83    122.34 o 
   2  18   5     4109.68     4526.85    405.71 o 
   3  18   5     2745.83     2538.39    394.51 o 
   4  18   5     5379.01     4849.46    542.94 o 
   5  18   5      470.01      434.98    205.99 o 
   6  18   5     2175.85     2346.79    496.37 o 
   7  18   5       34.87       94.22    158.20 o 
   8  18   5      548.05      520.64    208.86 o 
   9  18   5     1662.13     1940.70    348.68 o 
  10  18   5      946.04     1085.58    328.49 o 
  11  18   5      199.06      466.75    286.89 o 
 -12  19   5     1706.95      514.43    286.46 o 
 -11  19   5     1006.24      902.41    414.64 o 
 -10  19   5     2215.79     2543.77    647.77 o 
  -9  19   5       30.58      214.58    202.95 o 
  -8  19   5     1294.00     1149.12    234.38 o 
  -7  19   5    11299.25    10944.89    612.89 o 
  -6  19   5      441.40      325.02    145.54 o 
  -5  19   5      512.77      488.32    178.70 o 
  -4  19   5     3145.27     3186.95    324.96 o 
  -3  19   5      242.25      348.68    157.13 o 
  -2  19   5     7437.16     7904.85    469.18 o 
  -1  19   5    14483.19    14604.45    624.88 o 
   0  19   5     9257.85     9750.25    504.10 o 
   1  19   5     6898.97     8009.08    555.52 o 
   2  19   5      666.88      487.37    253.65 o 
   3  19   5     3987.88     3919.34    506.88 o 
   4  19   5     2843.69     2577.11    423.37 o 
   5  19   5     7070.30     6685.84    675.67 o 
   6  19   5     5319.96     5357.68    611.10 o 
   7  19   5      185.57      212.44    184.80 o 
   8  19   5      241.03      486.69    183.23 o 
   9  19   5       14.02       57.82    149.43 o 
  10  19   5       36.88       92.08    161.98 o 
  11  19   5      401.07      596.90    221.12 o 
  12  19   5      972.19      585.83    296.79 o 
 -12  20   5     4531.90     4674.62    792.29 o 
 -11  20   5     7073.46     8097.47    804.59 o 
 -10  20   5      414.25      525.14    252.89 o 
  -9  20   5      187.75      295.07    264.66 o 
  -8  20   5     1839.22     1449.17    395.44 o 
  -7  20   5     5209.60     5177.46    404.67 o 
  -6  20   5    22842.66    23095.96    898.11 o 
  -5  20   5    12946.09    12663.44    792.83 o 
  -4  20   5     2367.40     2135.36    282.68 o 
  -3  20   5     1155.34     1113.04    221.12 o 
  -2  20   5     1442.81     1612.95    247.95 o 
  -1  20   5      236.71      261.83    151.86 o 
   0  20   5    10384.90    10665.49    662.90 o 
   1  20   5     1641.94     2061.95    297.23 o 
   2  20   5      211.34       46.86    164.36 o 
   3  20   5     5341.02     5334.58    594.81 o 
   4  20   5     8677.56     9049.87   1173.39 o 
   5  20   5     3546.13     3468.25    482.48 o 
   6  20   5        7.28      105.44    190.61 o 
   7  20   5     1061.14     1527.66    354.60 o 
   8  20   5      268.52      293.78    181.88 o 
   9  20   5     5401.82     6308.11    545.54 o 
  10  20   5     5658.00     6425.34    598.54 o 
  11  20   5     1892.87     3046.16    441.31 o 
 -11  21   5      927.15      754.17    382.81 o 
 -10  21   5     1436.75     1749.20    416.86 o 
  -9  21   5       23.79      315.32    223.85 o 
  -8  21   5     4100.26     4406.15    593.19 o 
  -7  21   5     9116.06     9810.87    717.98 o 
  -6  21   5      199.11      200.57    192.67 o 
  -5  21   5     2237.11     2385.79    302.18 o 
  -4  21   5     1306.63     1582.73    251.39 o 
  -3  21   5     1065.26      971.25    188.87 o 
  -2  21   5    13874.05    13211.71    747.48 o 
  -1  21   5    24051.72    22580.38    998.58 o 
   0  21   5    13028.03    11775.96    721.78 o 
   1  21   5     8155.44     8176.22    586.15 o 
   2  21   5      786.09      825.56    282.49 o 
   3  21   5     1955.68     1806.87    375.65 o 
   4  21   5     4202.27     4181.78    560.27 o 
   5  21   5     8063.83     7529.26    751.85 o 
   6  21   5     7929.52     8924.77    811.69 o 
   7  21   5     1030.16     1321.10    431.42 o 
   8  21   5      322.04      236.86    232.44 o 
   9  21   5       22.36       15.37    172.76 o 
  10  21   5        2.39      546.26    271.84 o 
 -11  22   5     3622.43     3811.79    606.48 o 
 -10  22   5        4.32       47.74    199.52 o 
  -9  22   5       17.78       27.29    185.39 o 
  -8  22   5       15.82        2.12    180.78 o 
  -7  22   5     1383.70     1621.27    423.65 o 
  -6  22   5    11885.67    12446.82    814.73 o 
  -5  22   5     7924.66     8489.28    672.08 o 
  -4  22   5      735.83     1022.20    387.27 o 
  -3  22   5      146.22      193.99    146.71 o 
  -2  22   5     1363.12     1502.03    270.36 o 
  -1  22   5       90.60       22.01    130.68 o 
   0  22   5     9143.78     9051.10    626.58 o 
   1  22   5     1433.83     1352.79    363.74 o 
   2  22   5      383.08      628.27    251.08 o 
   3  22   5     2690.77     2883.69    478.30 o 
   4  22   5     3581.21     3278.69    470.57 o 
   5  22   5      792.85     1146.14    363.11 o 
   6  22   5      449.22      710.41    257.74 o 
   7  22   5        3.35       63.76    191.12 o 
   8  22   5      233.24      473.53    253.29 o 
   9  22   5     2139.07     2187.85   1076.18 o 
 -10  23   5     1456.81     1884.82    458.52 o 
  -9  23   5        0.09        0.00    175.07 o 
  -8  23   5     1242.72     1031.17    394.43 o 
  -7  23   5     2791.76     2972.90    366.24 o 
  -6  23   5        4.30       21.80    164.17 o 
  -5  23   5        2.11      161.17    258.66 o 
  -4  23   5     3251.12     3297.80    669.71 o 
  -3  23   5       11.04      231.89    213.07 o 
  -2  23   5     1632.22     1267.47    338.42 o 
  -1  23   5     7133.32     7320.28    542.02 o 
   0  23   5     2511.87     2755.66    311.66 o 
   1  23   5      871.77      848.54    278.29 o 
   2  23   5     4368.82     3768.76    508.52 o 
   3  23   5      144.99        1.72    161.97 o 
   4  23   5      377.74      380.46    260.23 o 
   5  23   5     2851.35     2993.23    491.22 o 
   6  23   5     2563.83     2231.83    788.42 o 
   7  23   5      275.44      341.93    241.31 o 
   8  23   5      690.75      900.46    307.11 o 
  -9  24   5     1421.80     1976.86    588.41 o 
  -8  24   5     2604.18     3218.52   1000.48 o 
  -7  24   5       44.74      164.08    213.78 o 
  -6  24   5      650.76      787.06    350.14 o 
  -5  24   5      355.94      309.55    274.68 o 
  -4  24   5        5.60      169.56    260.96 o 
  -3  24   5     2295.07     2848.11    450.91 o 
  -2  24   5     2930.09     2211.69    436.03 o 
  -1  24   5      383.12      497.88    251.21 o 
   0  24   5     2918.78     3023.14    502.39 o 
   1  24   5      387.36      835.31    399.16 o 
   2  24   5      409.74      542.99    237.29 o 
   3  24   5     1428.98     1513.22    306.49 o 
   4  24   5      699.94      820.12    211.52 o 
   5  24   5       96.07      129.81    198.98 o 
   6  24   5     1699.36     1915.93    359.85 o 
   7  24   5     1499.50     1479.64    471.42 o 
   8  24   5     2049.96     2603.13    375.07 o 
  -7  25   5      988.27     1050.53    357.87 o 
  -6  25   5      154.57      109.59    200.34 o 
  -5  25   5     1895.00     1770.94    458.05 o 
  -4  25   5     6220.76     6670.88    816.24 o 
  -3  25   5     1903.43     1862.86    440.46 o 
  -2  25   5      614.86      802.62    391.42 o 
  -1  25   5      534.20      604.07    271.84 o 
   0  25   5      800.33      699.39    346.68 o 
   1  25   5     1080.64      714.87    377.65 o 
   2  25   5     5334.03     4516.34    813.80 o 
   3  25   5     2987.59     2367.42    582.39 o 
   4  25   5     1080.53     1019.40    503.25 o 
   5  25   5        3.97       42.84    153.03 o 
   6  25   5        0.37        0.00    264.96 o 
   7  25   5      117.82        0.00    271.84 o 
  -7  26   5      635.84      886.06    350.12 o 
  -6  26   5      224.14       72.76    199.40 o 
  -5  26   5      400.82      254.28    338.51 o 
  -4  26   5      702.28      522.64    446.04 o 
  -3  26   5     4225.06     4940.44    827.56 o 
  -2  26   5     1245.85      963.09    461.10 o 
  -1  26   5      336.64      275.64    171.21 o 
   0  26   5      456.19      477.44    376.79 o 
   1  26   5      419.62      401.74    287.32 o 
   2  26   5      704.85      720.89    309.69 o 
   3  26   5      197.50      679.60    252.05 o 
  -6  27   5      319.73     1129.51    336.36 o 
  -5  27   5     1429.39     1657.30   1030.15 o 
  -4  27   5     3093.27     2691.21    424.08 o 
  -3  27   5      477.83      431.91    225.05 o 
  -2  27   5     1610.72     1816.79    321.91 o 
  -1  27   5       72.45       45.59    270.12 o 
   0  27   5     1020.53     1197.47    429.27 o 
   1  27   5     1384.66      692.50    311.41 o 
  -3  28   5     1221.92     1646.53    318.29 o 
 -16   0   6     1556.20     2157.52    470.56 o 
 -15   0   6      453.32      787.13    349.26 o 
 -14   0   6      499.53      675.30    312.27 o 
 -13   0   6    15840.38    18414.61   1465.87 o 
 -12   0   6     3289.45     3404.89    572.07 o 
 -11   0   6     1666.35     1540.72    477.44 o 
 -10   0   6    37738.04    40280.55   1908.04 o 
  -9   0   6    15693.82    15119.83   1071.02 o 
  -8   0   6    25952.98    28003.00   1355.76 o 
  -7   0   6      875.41      841.33    305.39 o 
  -6   0   6       71.78      185.81    147.96 o 
  -5   0   6     9836.01     9928.19    817.24 o 
  -4   0   6   181158.91   173378.19   1813.24 o 
  -3   0   6   168045.91   179183.28   1724.24 o 
  -2   0   6    67009.67    69697.64   1032.58 o 
  -1   0   6   120381.08   121667.97   2602.27 o 
   0   0   6    23687.51    23981.46    648.71 o 
   1   0   6      357.28      565.19    160.33 o 
   2   0   6    40067.49    36614.41    648.30 o 
   3   0   6    87300.73    87659.43   1547.58 o 
   4   0   6    88077.16    87504.83   3025.58 o 
   5   0   6       43.46       74.84     60.43 o 
   6   0   6    17027.84    15868.99    865.42 o 
   7   0   6      104.45      295.07    240.01 o 
   8   0   6     1307.41     1660.29    552.28 o 
   9   0   6     2394.78     2556.68    552.28 o 
  10   0   6      999.91      945.42    404.32 o 
  11   0   6     1216.75      909.49    560.89 o 
  12   0   6    10992.46    10955.11    906.21 o 
  13   0   6     6394.19     6034.90    697.82 o 
  14   0   6    14796.77    14198.89   1124.85 o 
  15   0   6       26.79       36.25    198.30 o 
 -17   1   6      249.72      508.41    264.96 o 
 -16   1   6     4369.12     5107.33    827.56 o 
 -15   1   6    18645.71    20720.39   1178.68 o 
 -14   1   6    10789.14    11927.77   1348.02 o 
 -13   1   6    26235.85    28287.38   1283.04 o 
 -12   1   6      842.61      813.40    260.96 o 
 -11   1   6        0.02      120.73    139.39 o 
 -10   1   6     3084.88     2814.88    354.23 o 
  -9   1   6    14475.04    13808.45    720.05 o 
  -8   1   6    56236.99    63052.35   1452.79 o 
  -7   1   6   136426.75   140974.59   2835.83 o 
  -6   1   6     5313.65     4855.76    291.67 o 
  -5   1   6     7109.75     8889.89   1166.07 o 
  -4   1   6    56065.89    54687.08    712.28 o 
  -3   1   6      890.90      883.25     91.90 o 
  -2   1   6    30028.10    29149.91    481.28 o 
  -1   1   6    46372.53    46499.98    615.27 o 
   0   1   6    30177.62    30559.84    612.02 o 
   1   1   6      802.19      837.68     92.13 o 
   2   1   6   147319.67   147645.52   1032.88 o 
   3   1   6    24688.99    22483.13   1181.42 o 
   4   1   6      305.46      340.77     52.58 o 
   5   1   6       95.68      159.82     45.04 o 
   6   1   6     6892.40     6579.15    391.73 o 
   7   1   6    15274.31    14038.18    823.92 o 
   8   1   6   112264.59   110895.95   2443.70 o 
   9   1   6     1815.27     1375.60    370.20 o 
  10   1   6     9066.92     7317.32    983.27 o 
  11   1   6       14.25      268.03    187.16 o 
  12   1   6       32.60      146.13    126.74 o 
  13   1   6     2636.56     2432.93    358.83 o 
  14   1   6     9313.19     9783.29    655.25 o 
  15   1   6     1203.94      848.30    192.18 o 
 -18   2   6       42.47      269.26    267.54 o 
 -17   2   6      487.17      487.76    269.26 o 
 -16   2   6     2783.82     2023.32    640.03 o 
 -15   2   6      351.53      433.57    337.22 o 
 -14   2   6       29.48       96.58    159.16 o 
 -13   2   6    13989.70    13908.51    890.80 o 
 -12   2   6      280.46      263.02    371.63 o 
 -11   2   6     1758.64     2310.48    324.04 o 
 -10   2   6    29116.42    27342.34   1071.72 o 
  -9   2   6    15064.04    15991.97    777.14 o 
  -8   2   6     5532.94     5643.17    366.58 o 
  -7   2   6     6471.17     6328.17    353.75 o 
  -6   2   6     7092.51     7712.15    368.42 o 
  -5   2   6      707.53      730.58    131.84 o 
  -4   2   6    38692.18    38292.14    585.84 o 
  -3   2   6    35984.00    37718.74    559.03 o 
  -2   2   6    63021.12    63864.25    709.15 o 
  -1   2   6     1827.53     2002.73    125.66 o 
   0   2   6    12138.65    12090.77    287.39 o 
   1   2   6     2875.51     2826.64    112.53 o 
   2   2   6    20887.48    21158.62    444.13 o 
   3   2   6    41912.30    44596.83    918.54 o 
   4   2   6    42391.00    41852.50    657.70 o 
   5   2   6     3414.92     3342.64    177.01 o 
   6   2   6    13000.04    12926.06    508.59 o 
   7   2   6      103.99      272.59    170.81 o 
   8   2   6     4572.78     4641.35    508.54 o 
   9   2   6     7603.39     8254.64    717.47 o 
  10   2   6     3370.97     3254.75    397.91 o 
  11   2   6       10.03       76.37    134.64 o 
  12   2   6     5952.01     5556.42    471.44 o 
  13   2   6     2699.24     2298.95    344.50 o 
  14   2   6     7947.00     7091.00    559.29 o 
  15   2   6       42.17       66.10    134.42 o 
 -18   3   6      344.64      680.46    271.84 o 
 -17   3   6     1583.28     2119.72    693.80 o 
 -16   3   6      142.45       99.44    231.47 o 
 -15   3   6     1804.32     1702.44    568.63 o 
 -14   3   6     2547.23     3139.93    642.61 o 
 -13   3   6     5013.14     5343.06    553.57 o 
 -12   3   6     3123.13     3074.47    384.25 o 
 -11   3   6     3033.81     3436.12    393.55 o 
 -10   3   6     3727.87     4448.65    354.70 o 
  -9   3   6     5147.73     5297.86    379.10 o 
  -8   3   6     2004.95     1935.66    221.53 o 
  -7   3   6    26516.82    25956.03    710.84 o 
  -6   3   6    27570.00    27645.01    685.04 o 
  -5   3   6     1973.04     2232.24    212.24 o 
  -4   3   6    52111.58    52504.04   1193.50 o 
  -3   3   6     5699.33     5920.07    213.68 o 
  -2   3   6    41675.41    43482.93    554.03 o 
  -1   3   6     9301.71     8377.29    214.60 o 
   0   3   6    32159.08    35410.97    612.41 o 
   1   3   6    15535.34    17058.74    341.00 o 
   2   3   6   123710.26   125494.35    977.55 o 
   3   3   6     3622.16     3637.74    160.72 o 
   4   3   6      254.89      208.32    106.62 o 
   5   3   6    38864.11    37050.95    777.89 o 
   6   3   6     1978.40     1883.91    188.65 o 
   7   3   6     8824.80     7721.04    675.97 o 
   8   3   6    11130.63     9045.49    718.22 o 
   9   3   6     2151.92     2021.51    449.40 o 
  10   3   6      427.79      362.59    198.61 o 
  11   3   6     4342.54     4263.14    469.99 o 
  12   3   6     1268.01      937.18    295.38 o 
  13   3   6      499.65      539.46    170.33 o 
  14   3   6     2123.81     2667.84    366.54 o 
  15   3   6       62.92      422.15    203.17 o 
 -17   4   6      111.58       52.34    189.04 o 
 -16   4   6     4375.38     4693.55    596.97 o 
 -15   4   6       27.22        1.29    187.35 o 
 -14   4   6      265.57      275.24    211.18 o 
 -13   4   6    10581.79    11348.33    855.79 o 
 -12   4   6     1203.71     1151.55    255.20 o 
 -11   4   6     2800.94     2650.34    293.21 o 
 -10   4   6     7439.09     7319.07    463.55 o 
  -9   4   6      433.27      389.37    135.00 o 
  -8   4   6       21.63      135.51    100.92 o 
  -7   4   6    46654.55    46775.10    956.96 o 
  -6   4   6    54754.89    54404.80    946.95 o 
  -5   4   6    13182.84    11895.34    498.95 o 
  -4   4   6     2983.57     2997.39    216.90 o 
  -3   4   6       65.42       93.31     60.73 o 
  -2   4   6     1053.60     1176.22     80.67 o 
  -1   4   6    13067.88    11775.78    281.28 o 
   0   4   6    12859.64    11203.49    238.52 o 
   1   4   6    23423.01    22215.73    382.48 o 
   2   4   6      256.52      310.23     58.12 o 
   3   4   6      569.02      613.44     74.66 o 
   4   4   6     3461.68     3266.22    205.51 o 
   5   4   6       75.08      238.24     93.67 o 
   6   4   6    10752.39    10790.60    444.25 o 
   7   4   6     1222.61     1495.03    191.04 o 
   8   4   6     1283.47     1246.51    503.25 o 
   9   4   6    11120.42    10561.22    659.07 o 
  10   4   6     2927.79     2434.93    374.50 o 
  11   4   6     3402.49     2983.08    404.93 o 
  12   4   6      242.41      260.05    170.74 o 
  13   4   6       41.94       56.83    145.23 o 
  14   4   6       13.36        0.86    133.56 o 
  15   4   6     2476.53     3592.69    620.67 o 
 -17   5   6     3026.72     4176.41    520.75 o 
 -16   5   6     2004.08     2596.51    481.40 o 
 -15   5   6     1025.91     1004.05    302.86 o 
 -14   5   6     1285.76     1226.92    351.86 o 
 -13   5   6     4898.07     5483.29    601.26 o 
 -12   5   6    18847.74    17941.49   1107.58 o 
 -11   5   6    14284.41    15517.96    702.85 o 
 -10   5   6    45186.41    45759.59   1152.67 o 
  -9   5   6       16.63      120.59    100.34 o 
  -8   5   6     9190.74     9693.87    458.90 o 
  -7   5   6      167.67      224.16    105.82 o 
  -6   5   6    28587.54    29449.92    684.45 o 
  -5   5   6     4836.14     4594.53    332.35 o 
  -4   5   6    27088.03    27660.21    551.99 o 
  -3   5   6     4682.87     4774.01    208.24 o 
  -2   5   6      948.59     1020.62     78.39 o 
  -1   5   6    42344.53    38939.40    470.32 o 
   0   5   6     2579.67     2577.74    177.20 o 
   1   5   6      536.92      436.74    102.63 o 
   2   5   6     1972.92     2208.48    180.85 o 
   3   5   6    29448.08    27975.59    608.67 o 
   4   5   6     8658.52     8557.21    342.85 o 
   5   5   6    88878.54    90464.96   1254.85 o 
   6   5   6     7009.47     7025.25    378.98 o 
   7   5   6    37166.31    36073.97   1167.33 o 
   8   5   6     1173.80     1134.84    178.26 o 
   9   5   6     6204.90     6446.02    525.07 o 
  10   5   6     3127.46     3208.09    387.88 o 
  11   5   6    16446.68    14965.69    853.02 o 
  12   5   6     1620.36     1658.42    344.52 o 
  13   5   6     2653.40     2470.57    406.40 o 
  14   5   6       94.44        5.42    153.04 o 
  15   5   6       23.96       40.98    200.73 o 
 -17   6   6      619.82      633.42    209.56 o 
 -16   6   6     3776.23     4907.78    608.95 o 
 -15   6   6      417.12      347.94    270.68 o 
 -14   6   6     5472.22     5593.52    636.34 o 
 -13   6   6     1780.45     1953.77    461.87 o 
 -12   6   6     1096.63      742.40    296.44 o 
 -11   6   6      472.14      756.51    256.81 o 
 -10   6   6     2109.48     2106.59    381.75 o 
  -9   6   6     4494.11     4891.08    328.71 o 
  -8   6   6       27.92       92.39     88.48 o 
  -7   6   6    76662.41    77354.22   1188.72 o 
  -6   6   6    35306.70    35924.96    755.47 o 
  -5   6   6    28864.70    29657.71    592.93 o 
  -4   6   6    17880.07    17512.20    728.73 o 
  -3   6   6    13202.21    13246.62    302.27 o 
  -2   6   6     5002.58     5019.06    225.09 o 
  -1   6   6    63816.52    60938.21    806.58 o 
   0   6   6    17629.57    15827.05    438.28 o 
   1   6   6    34112.14    35353.09    681.80 o 
   2   6   6    23643.50    24216.20    417.35 o 
   3   6   6     7575.08     7136.68    312.60 o 
   4   6   6    15773.40    14633.58    484.83 o 
   5   6   6      384.07      590.40    139.31 o 
   6   6   6      540.46      702.07    180.37 o 
   7   6   6     3068.58     2859.55    235.27 o 
   8   6   6      102.96      179.18     97.05 o 
   9   6   6     8018.44     7485.50    581.10 o 
  10   6   6      172.07      300.30    196.38 o 
  11   6   6     5815.78     5741.79    537.91 o 
  12   6   6      316.42      224.26    197.68 o 
  13   6   6     1302.23     1038.02    318.67 o 
  14   6   6     1741.59     1868.08    345.12 o 
  15   6   6     3695.50     4421.13   1107.15 o 
 -17   7   6      871.66      838.56    245.31 o 
 -16   7   6     2800.33     2653.51    486.73 o 
 -15   7   6     1856.61     1675.23    405.54 o 
 -14   7   6     1470.32     1633.44    396.18 o 
 -13   7   6     5863.30     5734.92    631.30 o 
 -12   7   6     7336.31     6942.31    668.01 o 
 -11   7   6     2658.85     3829.43    511.42 o 
 -10   7   6    39035.32    40239.79   1472.52 o 
  -9   7   6     1847.09     1753.74    331.49 o 
  -8   7   6    19798.27    19053.55    927.34 o 
  -7   7   6     4320.12     4512.00    273.99 o 
  -6   7   6     4185.50     4546.08    440.88 o 
  -5   7   6     1841.32     1774.19    125.53 o 
  -4   7   6    12579.45    11532.54    833.16 o 
  -3   7   6     3346.47     2667.72    256.83 o 
  -2   7   6    10886.57     9712.16    492.82 o 
  -1   7   6     6201.75     5922.68    257.27 o 
   0   7   6       31.02       92.88     54.10 o 
   1   7   6     6386.29     6487.66    239.53 o 
   2   7   6     5602.50     5689.26    228.52 o 
   3   7   6    13609.25    13018.63    367.80 o 
   4   7   6     1081.98     1128.87    153.98 o 
   5   7   6    83577.60    85540.21   1182.79 o 
   6   7   6       57.90      121.10     86.75 o 
   7   7   6    19610.88    18482.83    587.67 o 
   8   7   6    10387.60    10083.41    451.46 o 
   9   7   6     2951.68     2541.99    298.13 o 
  10   7   6     4383.99     3751.70    427.27 o 
  11   7   6    13130.90    13801.52    833.73 o 
  12   7   6      534.86      317.54    202.61 o 
  13   7   6     3107.61     2282.25    725.19 o 
  14   7   6      475.69      730.61    175.38 o 
 -17   8   6        3.75       15.48    250.33 o 
 -16   8   6      885.26      801.13    299.91 o 
 -15   8   6     1972.17     2302.21    712.29 o 
 -14   8   6     4016.47     4501.13    563.19 o 
 -13   8   6      632.08      396.69    238.73 o 
 -12   8   6      292.63      214.01    214.55 o 
 -11   8   6        3.92      124.02    170.65 o 
 -10   8   6        7.06       69.30    161.64 o 
  -9   8   6    18125.50    17411.13    948.83 o 
  -8   8   6     5219.35     4561.63    470.23 o 
  -7   8   6    20767.20    20188.52   1038.76 o 
  -6   8   6     7178.73     7535.44    536.76 o 
  -5   8   6     2349.17     2398.76    300.56 o 
  -4   8   6    19465.67    18593.15    668.91 o 
  -3   8   6     7697.10     7760.94    451.75 o 
  -2   8   6       54.85       62.98     95.33 o 
  -1   8   6      256.70      280.10     73.15 o 
   0   8   6     1892.64     2039.14    175.63 o 
   1   8   6       75.95      163.87     54.40 o 
   2   8   6    12797.84    12751.40    278.48 o 
   3   8   6     2021.09     2131.94    123.66 o 
   4   8   6    17167.84    16444.53    512.59 o 
   5   8   6       36.86       92.30     91.03 o 
   6   8   6      795.51      848.34    150.36 o 
   7   8   6     1434.23     1438.29    218.32 o 
   8   8   6      790.10      725.47    157.07 o 
   9   8   6     2242.76     1818.45    295.68 o 
  10   8   6      633.01      778.10    239.47 o 
  11   8   6     2146.00     2210.42    365.02 o 
  12   8   6       48.05      121.70    166.63 o 
  13   8   6      310.34      138.18    230.10 o 
  14   8   6       65.08        0.00    252.91 o 
 -16   9   6        6.14        0.00    216.79 o 
 -15   9   6        3.76        0.86    185.79 o 
 -14   9   6       13.97      193.66    208.90 o 
 -13   9   6      281.05      417.02    213.09 o 
 -12   9   6     1526.23     1264.54    346.82 o 
 -11   9   6     7510.53     7350.86    696.27 o 
 -10   9   6     5196.94     5398.10    557.05 o 
  -9   9   6     7260.93     7019.71    607.05 o 
  -8   9   6     9680.00     9480.74    750.57 o 
  -7   9   6     1095.92     1184.42    309.51 o 
  -6   9   6       59.47      152.19    148.84 o 
  -5   9   6     1568.93     1616.42    291.86 o 
  -4   9   6     4273.73     4315.04    334.93 o 
  -3   9   6     2506.89     2278.09    252.57 o 
  -2   9   6    28837.54    29672.21    538.62 o 
  -1   9   6        7.79       47.09     47.59 o 
   0   9   6      292.25      497.68     87.44 o 
   1   9   6      604.35      722.59     97.50 o 
   2   9   6       17.52      138.20     53.79 o 
   3   9   6     2932.47     3008.26    127.77 o 
   4   9   6    22652.92    23422.67    493.99 o 
   5   9   6     4654.55     4699.52    287.91 o 
   6   9   6    10670.14    10473.78    443.38 o 
   7   9   6      950.83      901.20    193.17 o 
   8   9   6      246.52      167.70    118.14 o 
   9   9   6        1.43      100.82     96.06 o 
  10   9   6     1236.06     1054.00    294.67 o 
  11   9   6      262.32      319.16    407.76 o 
  12   9   6     3535.13     3307.59    614.65 o 
  13   9   6      146.32       84.49    157.75 o 
  14   9   6      218.34        0.86    254.64 o 
 -16  10   6      181.18      391.37    225.39 o 
 -15  10   6     4554.52     4403.79    987.14 o 
 -14  10   6      930.42     1024.36    334.74 o 
 -13  10   6       55.01      116.67    163.63 o 
 -12  10   6     2184.57     2101.73    402.89 o 
 -11  10   6     1548.44     1734.38    424.46 o 
 -10  10   6       46.24       97.85    170.11 o 
  -9  10   6     6989.24     7218.73    643.05 o 
  -8  10   6     3151.00     2933.24    405.98 o 
  -7  10   6      237.09      260.49    173.53 o 
  -6  10   6    26617.28    24237.64   1351.03 o 
  -5  10   6     2940.60     2437.57    334.91 o 
  -4  10   6       63.00       39.97     94.94 o 
  -3  10   6     1057.02     1197.25    229.31 o 
  -2  10   6    14717.27    14700.38    365.15 o 
  -1  10   6    12379.06    12929.77    410.19 o 
   0  10   6    44795.29    44676.14    630.74 o 
   1  10   6    11142.93    11821.72    344.45 o 
   2  10   6      568.50      865.23    109.45 o 
   3  10   6     1139.47     1572.15    138.34 o 
   4  10   6     1454.56     1539.84    183.56 o 
   5  10   6     2455.24     2312.35    221.06 o 
   6  10   6     8009.93     8231.67    416.15 o 
   7  10   6       20.89      113.85     90.70 o 
   8  10   6        5.82      201.54    110.45 o 
   9  10   6      568.19      562.53    157.65 o 
  10  10   6     8086.86     9078.49    648.59 o 
  11  10   6      357.12      441.50    221.32 o 
  12  10   6      428.10      763.57    205.04 o 
  13  10   6       10.46      116.99    268.40 o 
 -16  11   6     1822.48     2632.75    375.24 o 
 -15  11   6     1110.50     1223.73    378.07 o 
 -14  11   6      580.05      697.73    296.65 o 
 -13  11   6     1564.05     1452.24    392.41 o 
 -12  11   6     7140.23     6827.86    682.56 o 
 -11  11   6    19516.65    21259.70   1161.23 o 
 -10  11   6     3653.32     4108.66    497.17 o 
  -9  11   6    11027.89    10961.36    793.74 o 
  -8  11   6      693.50      815.59    276.04 o 
  -7  11   6     1692.26     1616.44    324.10 o 
  -6  11   6     2467.80     2796.69    369.78 o 
  -5  11   6    12341.27    11911.28    607.12 o 
  -4  11   6     1390.42     1256.93    252.92 o 
  -3  11   6     3547.95     3573.67    344.26 o 
  -2  11   6    50269.96    50329.61   1289.88 o 
  -1  11   6     4107.78     3759.17    214.64 o 
   0  11   6    15362.46    14991.97    427.52 o 
   1  11   6      239.16      233.12     87.05 o 
   2  11   6      461.10      545.63    106.68 o 
   3  11   6     1821.56     1762.45    195.75 o 
   4  11   6    51497.62    52846.75    962.68 o 
   5  11   6    18610.93    19130.80    608.26 o 
   6  11   6    37013.36    36677.34    874.71 o 
   7  11   6      509.91      605.31    168.89 o 
   8  11   6     1773.41     2237.08    280.09 o 
   9  11   6     1828.59     1878.34    249.54 o 
  10  11   6    12069.90    11441.17    715.03 o 
  11  11   6     4479.16     3728.34    767.35 o 
  12  11   6    10287.23     9852.49   1295.54 o 
  13  11   6      125.97      124.74    316.57 o 
 -16  12   6     1374.38     1151.02    332.06 o 
 -15  12   6     3340.58     3911.54    546.53 o 
 -14  12   6      195.10       24.23    202.06 o 
 -13  12   6      405.25      662.13    264.64 o 
 -12  12   6     6620.97     8019.75    748.32 o 
 -11  12   6        3.57      118.61    185.44 o 
 -10  12   6      117.22      231.18    177.88 o 
  -9  12   6     2481.11     2462.41    413.80 o 
  -8  12   6     1672.65     1794.37    411.16 o 
  -7  12   6    13277.84    13053.50   1093.38 o 
  -6  12   6    51939.97    50936.41   1537.22 o 
  -5  12   6    11719.37    10891.25    582.32 o 
  -4  12   6     5014.49     4816.82    406.96 o 
  -3  12   6     1514.75     1626.74    302.18 o 
  -2  12   6     8491.74     8398.00    466.16 o 
  -1  12   6    18696.70    19452.47    633.13 o 
   0  12   6    51955.73    53026.30    825.84 o 
   1  12   6    24545.44    25725.75    600.90 o 
   2  12   6     3091.67     3327.23    226.58 o 
   3  12   6        1.17       84.54     99.81 o 
   4  12   6      140.18      364.67    137.94 o 
   5  12   6     4367.60     4525.66    333.56 o 
   6  12   6    17422.74    17132.42    677.53 o 
   7  12   6     6918.53     6767.16    441.56 o 
   8  12   6        3.49       10.31    103.33 o 
   9  12   6     4698.79     4616.84    373.11 o 
  10  12   6     9793.44     9218.87    822.75 o 
  11  12   6      292.79      819.82    419.80 o 
  12  12   6      363.23      271.84    336.36 o 
  13  12   6      167.81      414.64    300.23 o 
 -16  13   6     1713.41     2635.82    381.09 o 
 -15  13   6      432.65      480.59    378.94 o 
 -14  13   6        9.21      109.15    217.74 o 
 -13  13   6     2421.53     2269.78    415.64 o 
 -12  13   6     5128.13     5460.34    621.59 o 
 -11  13   6    18752.96    19505.50   1167.46 o 
 -10  13   6     9749.69     9572.34    802.00 o 
  -9  13   6     3044.80     2964.39    426.60 o 
  -8  13   6     2492.94     1142.39   1388.88 o 
  -7  13   6      158.40      118.31    181.42 o 
  -6  13   6     1071.70     1353.05    350.07 o 
  -5  13   6    37078.17    34343.03   1064.48 o 
  -4  13   6     4456.62     4414.73    406.54 o 
  -3  13   6      130.11       60.67    143.62 o 
  -2  13   6    37547.81    37575.93   1035.92 o 
  -1  13   6    10266.43     9358.49    452.53 o 
   0  13   6    16505.23    16749.68    593.24 o 
   1  13   6     3688.92     3804.53    234.75 o 
   2  13   6      405.76      458.38    112.20 o 
   3  13   6      654.36      723.55    163.85 o 
   4  13   6    27072.48    27103.93    813.61 o 
   5  13   6    32203.98    31962.53    913.01 o 
   6  13   6    16061.85    17230.94    694.00 o 
   7  13   6      114.79      178.05    120.14 o 
   8  13   6      414.38      524.03    156.42 o 
   9  13   6        0.13       34.72    132.60 o 
  10  13   6     8077.11     8653.95    627.22 o 
  11  13   6     5554.30     5628.64    957.46 o 
  12  13   6     4632.39     4088.79    778.53 o 
  13  13   6      123.84      295.93    258.94 o 
 -15  14   6     1565.18     1732.41    660.68 o 
 -14  14   6       50.95      122.59    199.59 o 
 -13  14   6      454.06      220.83    228.31 o 
 -12  14   6     6980.11     7424.23    868.86 o 
 -11  14   6     3490.89     3278.36    449.59 o 
 -10  14   6      504.94      784.60    294.48 o 
  -9  14   6     3868.90     3902.62    521.39 o 
  -8  14   6       90.97      132.08    168.29 o 
  -7  14   6     9965.55     9483.33    707.54 o 
  -6  14   6    22032.76    21144.96    873.95 o 
  -5  14   6      479.52      638.95    222.59 o 
  -4  14   6      115.93       27.16    137.77 o 
  -3  14   6     6463.55     6437.97    543.98 o 
  -2  14   6       11.39      138.87    106.98 o 
  -1  14   6    26716.95    26010.95    766.41 o 
   0  14   6    21971.65    21983.18    695.31 o 
   1  14   6    18146.65    17987.16    626.80 o 
   2  14   6     2228.53     2140.55    189.44 o 
   3  14   6    13858.21    14441.10    579.49 o 
   4  14   6     8407.35     8344.38    456.13 o 
   5  14   6       47.17       94.08    103.11 o 
   6  14   6     2839.05     3086.94    294.58 o 
   7  14   6    10955.00    11021.72    578.82 o 
   8  14   6       67.61       83.40    127.35 o 
   9  14   6     2355.18     2586.07    371.26 o 
  10  14   6     2529.70     2667.85    346.73 o 
  11  14   6      454.12      210.76    327.76 o 
  12  14   6        6.30       70.54    281.30 o 
 -15  15   6      617.75     1012.52    297.65 o 
 -14  15   6     4408.02     5396.84    613.89 o 
 -13  15   6        4.66       37.28    167.64 o 
 -12  15   6        8.67       93.28    202.70 o 
 -11  15   6     5262.88     5426.16    621.45 o 
 -10  15   6     2216.38     1923.40    390.84 o 
  -9  15   6     2766.32     2250.81    404.73 o 
  -8  15   6    15406.88    13797.78   1649.97 o 
  -7  15   6     2397.38     2390.21    377.81 o 
  -6  15   6     1335.20     1385.36    289.26 o 
  -5  15   6    17203.97    16238.97    797.54 o 
  -4  15   6     2573.01     2348.15    326.66 o 
  -3  15   6      674.72      708.12    182.32 o 
  -2  15   6    13171.47    12841.41    553.27 o 
  -1  15   6     3198.18     2770.82    255.20 o 
   0  15   6     5003.91     4768.22    330.19 o 
   1  15   6    27672.22    27952.56    804.69 o 
   2  15   6     2089.78     2509.77    252.73 o 
   3  15   6    13665.46    13955.69    585.95 o 
   4  15   6     1445.04     1622.28    254.91 o 
   5  15   6     4322.84     4521.71    348.44 o 
   6  15   6      312.89      469.26    187.40 o 
   7  15   6     7703.78     7594.53    569.56 o 
   8  15   6     4345.36     4663.13    441.49 o 
   9  15   6     7965.94     8409.45    618.22 o 
  10  15   6      299.21      232.41    157.56 o 
  11  15   6     1999.99     2748.51    560.89 o 
  12  15   6      137.90      415.50    337.22 o 
 -15  16   6      167.63      225.39    256.36 o 
 -14  16   6      347.15      457.82    192.52 o 
 -13  16   6      590.91      843.58    273.71 o 
 -12  16   6     6234.89     6135.81    665.05 o 
 -11  16   6     2903.25     3106.15    472.90 o 
 -10  16   6      777.07      441.09    223.37 o 
  -9  16   6    10912.19    11071.47   1120.91 o 
  -8  16   6     6315.64     6740.67    627.72 o 
  -7  16   6     1023.64     1383.45    359.68 o 
  -6  16   6      585.96      825.65    210.71 o 
  -5  16   6     8031.09     7105.96    558.77 o 
  -4  16   6     9811.14     8963.60    520.80 o 
  -3  16   6    33055.98    31924.38    904.43 o 
  -2  16   6    25535.41    23567.91    771.10 o 
  -1  16   6     1835.95     2093.88    240.41 o 
   0  16   6      418.63      329.93    147.73 o 
   1  16   6       67.95      170.26    116.47 o 
   2  16   6     3851.28     4339.97    536.52 o 
   3  16   6    36224.99    38826.80   1192.23 o 
   4  16   6     3762.31     3959.71    324.32 o 
   5  16   6      152.00      142.83    138.65 o 
   6  16   6      566.95      473.54    182.10 o 
   7  16   6    11034.24    11031.04    695.70 o 
   8  16   6        0.69       90.28    154.25 o 
   9  16   6      563.75      610.77    208.15 o 
  10  16   6      521.45      740.20    198.82 o 
  11  16   6        8.80        0.00    252.05 o 
  12  16   6      768.75      906.71    337.22 o 
 -14  17   6     8881.80    11895.60   1104.57 o 
 -13  17   6     2624.92     2954.57    430.34 o 
 -12  17   6     2173.78     2260.46    568.63 o 
 -11  17   6        2.85       96.96    189.16 o 
 -10  17   6      169.00      306.17    228.02 o 
  -9  17   6    10619.41     9409.76    810.18 o 
  -8  17   6    18645.52    20036.69   1565.66 o 
  -7  17   6     1978.41     1879.32    374.67 o 
  -6  17   6     5104.74     4486.06    436.00 o 
  -5  17   6    11218.70    11115.41    682.96 o 
  -4  17   6      598.82      522.61    188.81 o 
  -3  17   6      379.94      421.50    149.13 o 
  -2  17   6     2478.60     2568.28    260.64 o 
  -1  17   6       28.80      112.97    106.20 o 
   0  17   6      144.00      184.21    112.74 o 
   1  17   6    28600.91    27448.26    835.52 o 
   2  17   6    10320.59     9522.06    585.78 o 
   3  17   6    15008.07    15340.26    763.12 o 
   4  17   6      561.54      674.70    274.09 o 
   5  17   6       65.40       69.79    121.61 o 
   6  17   6     1062.01      953.63    278.69 o 
   7  17   6    13276.40    13453.36    799.54 o 
   8  17   6     9011.69     9162.97    672.30 o 
   9  17   6    15052.71    15883.47    924.04 o 
  10  17   6      929.56      820.64    236.44 o 
  11  17   6        0.58      121.00    191.13 o 
 -13  18   6      485.38      276.14    321.74 o 
 -12  18   6     2596.28     3588.18    857.24 o 
 -11  18   6     3087.47     3357.01    425.51 o 
 -10  18   6     2530.65     2484.59    648.63 o 
  -9  18   6     8855.38     9255.44    796.37 o 
  -8  18   6     5999.02     5730.60    644.33 o 
  -7  18   6      102.02      189.42    195.48 o 
  -6  18   6      406.24      393.16    158.23 o 
  -5  18   6     5909.41     6321.39    455.44 o 
  -4  18   6     8480.21     8427.14    515.50 o 
  -3  18   6    34030.01    34184.91    979.57 o 
  -2  18   6    15241.22    15626.23    661.48 o 
  -1  18   6      940.33      768.25    201.12 o 
   0  18   6      657.35      887.63    208.80 o 
   1  18   6     3358.58     2823.24    276.52 o 
   2  18   6     2109.93     2208.20    304.96 o 
   3  18   6    22725.59    22164.33   1218.36 o 
   4  18   6     2037.90     2411.99    378.78 o 
   5  18   6       66.41      109.74    165.93 o 
   6  18   6        4.73        1.29    158.76 o 
   7  18   6     5618.94     5153.67    482.68 o 
   8  18   6       79.14      193.36    159.62 o 
   9  18   6      307.08      415.10    182.75 o 
  10  18   6      255.39      428.43    187.75 o 
  11  18   6       27.73      101.00    182.18 o 
 -11  19   6       42.92        1.72    158.87 o 
 -10  19   6      388.70      443.30    218.80 o 
  -9  19   6     4425.87     4516.66    517.60 o 
  -8  19   6     9576.05    11071.90    851.99 o 
  -7  19   6     1012.07     1179.22    259.03 o 
  -6  19   6     1971.65     2264.05    313.02 o 
  -5  19   6     1677.16     2077.39    324.19 o 
  -4  19   6        6.56       88.83    123.89 o 
  -3  19   6      404.19      354.82    168.23 o 
  -2  19   6     3654.08     3723.62    330.00 o 
  -1  19   6     2419.17     2552.14    286.19 o 
   0  19   6       12.53       31.19    104.28 o 
   1  19   6    12103.14    12250.41    883.68 o 
   2  19   6     3755.01     3934.02    490.84 o 
   3  19   6     4828.51     4323.22    524.87 o 
   4  19   6      156.36      233.67    300.23 o 
   5  19   6      686.18      570.30    220.95 o 
   6  19   6     1114.48      802.21    369.91 o 
   7  19   6     5214.72     5366.69    635.63 o 
   8  19   6     3291.46     3901.74    397.10 o 
   9  19   6     7774.46     8768.94    664.28 o 
  10  19   6      560.84      646.82    197.24 o 
  11  19   6      140.97      301.91    191.29 o 
 -12  20   6      107.29      474.00    307.11 o 
 -11  20   6      728.05      732.94    326.04 o 
 -10  20   6      596.91      212.48    359.59 o 
  -9  20   6     1804.91     1692.81    276.60 o 
  -8  20   6       66.69      149.54    153.80 o 
  -7  20   6      117.56       99.91    135.00 o 
  -6  20   6      110.24      268.95    131.64 o 
  -5  20   6      619.31      568.59    194.62 o 
  -4  20   6     1514.83     1808.89    294.99 o 
  -3  20   6     5825.37     5341.38    408.30 o 
  -2  20   6     2904.34     2812.86    296.66 o 
  -1  20   6      360.14      337.63    135.58 o 
   0  20   6      154.06      251.17    182.20 o 
   1  20   6      645.66      721.09    272.86 o 
   2  20   6       95.78       79.04    174.24 o 
   3  20   6     2267.64     2179.54    555.72 o 
   4  20   6      129.24      206.94    186.51 o 
   5  20   6       41.56       40.17    156.59 o 
   6  20   6        6.59       43.57    141.00 o 
   7  20   6     1529.33     1419.94    374.55 o 
   8  20   6        3.46        1.98    196.18 o 
   9  20   6      278.79      450.28    323.89 o 
  10  20   6      520.29     1049.51    345.82 o 
 -11  21   6      934.17      998.13    286.84 o 
 -10  21   6       11.74       86.55    192.61 o 
  -9  21   6      207.14      266.81    353.56 o 
  -8  21   6        2.79      318.87    238.34 o 
  -7  21   6      202.84      196.90    142.15 o 
  -6  21   6        3.07      180.16    130.08 o 
  -5  21   6     1529.30     1764.73    298.80 o 
  -4  21   6      264.64      198.46    149.69 o 
  -3  21   6     1609.76     1701.43    244.07 o 
  -2  21   6     2686.24     2576.19    288.92 o 
  -1  21   6      347.80      393.84    167.20 o 
   0  21   6      544.09      595.27    203.48 o 
   1  21   6       43.31        2.65    165.76 o 
   2  21   6        2.14        0.00    144.47 o 
   3  21   6       34.77      162.98    187.21 o 
   4  21   6     2483.65     3179.08    449.83 o 
   5  21   6      612.32      609.79    252.65 o 
   6  21   6      639.52      960.72    345.40 o 
   7  21   6        8.40        5.13    164.71 o 
   8  21   6       10.51       99.58    188.01 o 
   9  21   6      109.81      254.25    251.19 o 
 -11  22   6        6.28      162.59    264.10 o 
 -10  22   6      277.73      892.26    301.55 o 
  -9  22   6      187.23       64.30    181.24 o 
  -8  22   6     1903.10     1552.11    394.45 o 
  -7  22   6      420.36      541.29    236.28 o 
  -6  22   6     1694.92     1982.90    379.57 o 
  -5  22   6     1571.45     2234.67    295.68 o 
  -4  22   6      957.43      732.07    196.53 o 
  -3  22   6     1118.57     1032.15    340.81 o 
  -2  22   6     2335.53     2824.47    362.11 o 
  -1  22   6     1362.18     1181.04    279.60 o 
   0  22   6     3073.42     3048.43    475.16 o 
   1  22   6     2364.62     2415.37    405.22 o 
   2  22   6      253.89      292.68    393.14 o 
   3  22   6     1214.14      769.75    279.50 o 
   4  22   6        4.08      269.24    194.90 o 
   5  22   6      113.05       72.34    166.20 o 
   6  22   6      171.29      585.40    222.39 o 
   7  22   6       52.09       95.45    206.13 o 
   8  22   6       26.60      132.00    178.21 o 
 -10  23   6      145.23      107.53    310.55 o 
  -9  23   6     3269.15     2630.25    412.10 o 
  -8  23   6     1842.02     1968.47    421.09 o 
  -7  23   6     1939.85     1672.43    373.06 o 
  -6  23   6     1562.49     2212.46    339.22 o 
  -5  23   6       42.80       98.34    235.83 o 
  -4  23   6       80.17      170.20    272.78 o 
  -3  23   6      964.18     1379.81    276.90 o 
  -2  23   6      737.43      756.28    199.62 o 
  -1  23   6       26.75      174.16    130.92 o 
   0  23   6      427.77      598.76    254.33 o 
   1  23   6     1318.00     1647.32    370.34 o 
   2  23   6     1443.88     1704.92    814.23 o 
   3  23   6      635.89     1047.86    277.25 o 
   4  23   6     4203.43     3619.65    506.99 o 
   5  23   6     1011.90     1013.84    341.73 o 
   6  23   6     4564.55     4706.58    602.79 o 
   7  23   6     3339.39     2881.58    448.53 o 
   8  23   6     1931.56     1660.29    382.81 o 
 -10  24   6      825.86      941.98    268.40 o 
  -9  24   6     1265.05     1372.11    381.09 o 
  -8  24   6     2453.31     2482.32    356.55 o 
  -7  24   6       86.79      122.58    155.72 o 
  -6  24   6     1325.04     1074.50    368.62 o 
  -5  24   6     3574.93     3850.85   1131.66 o 
  -4  24   6     2835.08     3117.54    572.60 o 
  -3  24   6     6203.78     6435.56    972.09 o 
  -2  24   6     4877.69     4269.83    543.40 o 
  -1  24   6      591.41     1014.65    313.38 o 
   0  24   6     2582.21     2696.08    429.67 o 
   1  24   6      856.65      540.78    223.20 o 
   2  24   6      530.70      603.98    283.89 o 
   3  24   6     4070.46     3937.47    824.55 o 
   4  24   6      208.60      206.44    208.34 o 
   5  24   6      367.60      463.50    209.20 o 
   6  24   6       36.77      106.16    181.96 o 
   7  24   6      415.60      803.48    299.37 o 
  -9  25   6     2402.74     2793.25    367.33 o 
  -7  25   6      945.59     1154.19    270.15 o 
  -6  25   6      317.09      348.75    304.96 o 
  -5  25   6      138.29      125.44    229.64 o 
  -4  25   6      684.46      721.99    515.29 o 
  -3  25   6      237.59      294.20    222.57 o 
  -2  25   6       22.53      218.16    254.64 o 
  -1  25   6      455.70      142.80    252.91 o 
   0  25   6      380.14      344.10    311.41 o 
   1  25   6     3476.72     2090.42    492.07 o 
   2  25   6     2082.07     2058.35    332.40 o 
   3  25   6      640.88      875.15    289.77 o 
   4  25   6      529.39      711.79    249.67 o 
   5  25   6       16.92      363.89    246.89 o 
   6  25   6      609.36      647.77    274.42 o 
  -7  26   6      529.67      153.13    322.60 o 
  -6  26   6      177.12      296.35    206.37 o 
  -5  26   6        3.86      322.13    461.10 o 
  -4  26   6      186.25      128.09    206.06 o 
  -3  26   6     1925.80     1826.33    467.55 o 
  -2  26   6      880.73     1348.47    247.03 o 
  -1  26   6      644.51        0.00    258.08 o 
   0  26   6       12.97      117.85    212.48 o 
   1  26   6       38.30      159.15    315.71 o 
   2  26   6      174.14      136.78    228.83 o 
  -5  27   6     1603.26     2287.91    719.60 o 
  -4  27   6     1038.48     1089.08    339.80 o 
  -3  27   6       99.39      204.14    206.19 o 
  -2  27   6      176.59        0.86    227.97 o 
  -1  27   6     1545.90     1268.88    408.62 o 
  -3  28   6      211.41      376.79    252.05 o 
 -16   1   7      120.20      148.82    270.12 o 
 -15   1   7       25.01        5.60    146.56 o 
 -14   1   7       34.16      106.84    175.02 o 
 -13   1   7     2955.44     2751.07    399.64 o 
 -12   1   7     2660.51     2657.72    364.50 o 
 -11   1   7     1140.65     1429.49    285.65 o 
 -10   1   7     4388.47     4701.93    451.68 o 
  -9   1   7     2246.90     2537.00    308.02 o 
  -8   1   7     8016.62     8444.25    553.55 o 
  -7   1   7    19139.80    19590.79    637.30 o 
  -6   1   7    20412.06    20358.05    656.01 o 
  -5   1   7    32365.89    33468.91    610.59 o 
  -4   1   7    15752.53    15608.39    386.23 o 
  -3   1   7     1001.83     1253.57    111.31 o 
  -2   1   7      817.06      788.23     88.40 o 
  -1   1   7      802.73      664.22     99.90 o 
   0   1   7     5149.26     5508.36    228.88 o 
   1   1   7     5230.77     4918.47    216.62 o 
   2   1   7       95.70      125.24     89.05 o 
   3   1   7     2240.41     2155.99    181.22 o 
   4   1   7       34.60       67.34     41.45 o 
   5   1   7    13729.08    13181.57    371.51 o 
   6   1   7     1257.55     1205.60    253.76 o 
   7   1   7     2180.31     2158.41    371.20 o 
   8   1   7     1965.08     2215.90    397.20 o 
   9   1   7     1893.33     1724.64    474.86 o 
  10   1   7      793.56      585.03    268.04 o 
  11   1   7     3246.39     3586.57    421.97 o 
  12   1   7     1014.52      961.30    243.89 o 
  13   1   7      405.48      314.05    160.27 o 
  14   1   7      106.64      280.44    183.13 o 
 -17   2   7     3597.35     3421.20    463.79 o 
 -16   2   7     7698.16     7684.27    753.48 o 
 -15   2   7     3918.81     3813.51    701.11 o 
 -14   2   7     1273.72     1444.29    320.79 o 
 -13   2   7     4129.73     4104.75    468.74 o 
 -12   2   7       67.01      167.04    209.90 o 
 -11   2   7     7985.66     7879.37    518.77 o 
 -10   2   7     6229.13     5862.64    421.62 o 
  -9   2   7     1682.16     1930.86    235.87 o 
  -8   2   7      253.92      276.68    110.94 o 
  -7   2   7     6708.53     6121.66    353.45 o 
  -6   2   7    20436.90    20336.22    554.17 o 
  -5   2   7     1249.66     1153.55    126.08 o 
  -4   2   7       16.15      102.98     55.03 o 
  -3   2   7     7283.71     7472.66    267.47 o 
  -2   2   7    39159.98    41974.96    615.11 o 
  -1   2   7    41552.82    39876.05    611.38 o 
   0   2   7      390.59      387.48     73.70 o 
   1   2   7    38372.46    37530.75    572.49 o 
   2   2   7    28399.59    27803.57    613.46 o 
   3   2   7      150.12      139.58     51.89 o 
   4   2   7    21364.33    20870.42    447.98 o 
   5   2   7    39187.27    40177.09    929.89 o 
   6   2   7    22131.48    22133.03    878.36 o 
   7   2   7    36184.56    33101.70   1020.45 o 
   8   2   7     8848.24     8839.45    720.12 o 
   9   2   7     1827.88     1427.72    369.16 o 
  10   2   7     1059.76      757.02    463.68 o 
  11   2   7      880.49      903.78    243.27 o 
  12   2   7     1287.37      880.64    332.92 o 
  13   2   7     3238.07     3099.23    354.29 o 
  14   2   7      110.84      100.34    136.54 o 
 -18   3   7      595.84      794.88    281.30 o 
 -17   3   7       18.78       42.35    196.78 o 
 -16   3   7      212.48      410.01    235.35 o 
 -15   3   7       34.40      152.76    181.94 o 
 -14   3   7      476.75      382.84    198.88 o 
 -13   3   7    10841.86    10427.48    613.86 o 
 -12   3   7    12227.72    12155.29    636.08 o 
 -11   3   7     8839.86     8907.00    532.02 o 
 -10   3   7    26637.15    25931.39    874.52 o 
  -9   3   7     3369.68     3201.86    292.87 o 
  -8   3   7     2123.83     2107.82    234.83 o 
  -7   3   7    38095.82    35611.28    828.18 o 
  -6   3   7    68643.16    71652.98   2402.69 o 
  -5   3   7    79965.90    78519.80   1092.28 o 
  -4   3   7    83972.31    85098.38    917.48 o 
  -3   3   7      639.60      478.34     83.22 o 
  -2   3   7     4076.91     3550.59    165.85 o 
  -1   3   7     1034.46     1038.57     90.07 o 
   0   3   7     1346.37     1288.23    106.14 o 
   1   3   7    96142.20    97729.13    861.50 o 
   2   3   7     6518.10     6891.70    213.51 o 
   3   3   7    12113.92    12837.45    316.14 o 
   4   3   7       53.21      151.14     92.26 o 
   5   3   7    20269.78    19892.28    578.70 o 
   6   3   7      776.91      932.37    137.36 o 
   7   3   7     5918.95     5357.16    420.62 o 
   8   3   7     1928.18     1981.26    378.91 o 
   9   3   7     4089.22     4325.10    535.81 o 
  10   3   7     9781.85     9612.04    665.27 o 
  11   3   7    18512.09    18506.78    963.99 o 
  12   3   7     4029.11     4086.19    471.74 o 
  13   3   7     2129.91     1934.19    288.91 o 
  14   3   7     1908.70     1897.62    323.71 o 
 -18   4   7      650.94      566.05    281.30 o 
 -17   4   7     4143.39     4023.47    531.56 o 
 -16   4   7     9297.75     9939.23    907.57 o 
 -15   4   7     2325.14     2287.48    434.46 o 
 -14   4   7      915.67      891.05    290.33 o 
 -13   4   7     2081.60     1877.31    411.01 o 
 -12   4   7      198.39      330.62    204.82 o 
 -11   4   7    12472.49    12692.18    849.38 o 
 -10   4   7    19411.36    20114.86    754.12 o 
  -9   4   7     3942.60     3487.25    297.87 o 
  -8   4   7     2307.32     2084.93    226.20 o 
  -7   4   7    18100.98    17736.26    582.94 o 
  -6   4   7    44021.54    42553.91   1627.65 o 
  -5   4   7     5944.38     6096.03    303.50 o 
  -4   4   7      162.55      299.03     71.66 o 
  -3   4   7     3187.17     2826.59    156.84 o 
  -2   4   7    28528.77    31124.25    498.69 o 
  -1   4   7   103071.23   105092.12   1183.02 o 
   0   4   7    45809.95    43389.27    569.60 o 
   1   4   7    45624.37    50027.39    605.42 o 
   2   4   7    36844.38    38614.25    578.10 o 
   3   4   7     1564.99     1235.61    149.25 o 
   4   4   7    11053.64    10473.04    435.82 o 
   5   4   7    49574.78    49814.05    956.79 o 
   6   4   7    14551.29    14249.28    678.57 o 
   7   4   7    33585.48    32725.95   1024.87 o 
   8   4   7     1334.77     1478.93    261.44 o 
   9   4   7     6593.27     5610.68    616.09 o 
  10   4   7     2299.27     2407.39    388.48 o 
  11   4   7      873.11     1057.28    270.61 o 
  12   4   7     1128.11      735.42    276.59 o 
  13   4   7     3609.94     3306.53    421.24 o 
  14   4   7      486.67      519.19    193.94 o 
  15   4   7      908.66      716.38    223.94 o 
 -17   5   7       39.52       93.35    188.10 o 
 -16   5   7       46.41      117.18    195.21 o 
 -15   5   7     1634.93     1268.92    375.17 o 
 -14   5   7     5199.14     5528.96    621.71 o 
 -13   5   7     2571.28     2736.43    418.42 o 
 -12   5   7    12275.40    11130.98    835.49 o 
 -11   5   7     7573.75     8024.21    677.60 o 
 -10   5   7    15557.30    15973.53    668.30 o 
  -9   5   7      998.15     1090.60    176.39 o 
  -8   5   7     5488.28     5352.61    362.16 o 
  -7   5   7     8912.36     9147.77    425.08 o 
  -6   5   7    20206.83    20217.66    578.21 o 
  -5   5   7    53528.89    54944.13   1478.48 o 
  -4   5   7    39473.90    38837.01   1412.85 o 
  -3   5   7    15936.19    15404.17    391.00 o 
  -2   5   7      951.77      953.12     86.89 o 
  -1   5   7     5097.11     5467.55    201.41 o 
   0   5   7     2154.93     2306.80    104.95 o 
   1   5   7    69350.80    71202.52    814.93 o 
   2   5   7     9020.80     8915.86    370.68 o 
   3   5   7      799.88      831.88    154.38 o 
   4   5   7      304.36      329.55    135.59 o 
   5   5   7    33795.32    32597.04    769.94 o 
   6   5   7      440.70      404.98    124.68 o 
   7   5   7    17987.71    18632.97    637.41 o 
   8   5   7        9.90       75.17    146.29 o 
   9   5   7       43.06      178.16    170.34 o 
  10   5   7     6075.13     5318.71    512.42 o 
  11   5   7    12228.34    11270.94    759.17 o 
  12   5   7     2369.31     2278.85    426.96 o 
  13   5   7       78.26      264.21    255.54 o 
  14   5   7       34.44       87.32    134.66 o 
  15   5   7       94.06      286.06    280.01 o 
 -17   6   7      788.34      694.66    216.85 o 
 -16   6   7     2318.73     2689.64    472.67 o 
 -15   6   7        5.87       98.96    184.85 o 
 -14   6   7     2880.55     2924.24    451.88 o 
 -13   6   7     6672.33     6324.32    689.06 o 
 -12   6   7     8572.28     8713.61    750.84 o 
 -11   6   7     2115.53     2208.63    392.71 o 
 -10   6   7     7785.75     7114.43    617.77 o 
  -9   6   7     1333.69     1535.97    345.26 o 
  -8   6   7       74.92      102.26     75.57 o 
  -7   6   7    19935.15    19272.28   1237.91 o 
  -6   6   7    22453.61    22340.83    673.38 o 
  -5   6   7    18154.42    18723.61    487.06 o 
  -4   6   7     9257.27     9604.85    324.03 o 
  -3   6   7    56252.93    56549.26    745.94 o 
  -2   6   7      634.86      494.80     71.19 o 
  -1   6   7    17796.23    17012.23    591.90 o 
   0   6   7    10105.40     9347.70    377.10 o 
   1   6   7     1595.91     1763.66    165.40 o 
   2   6   7     7612.41     7877.49    238.78 o 
   3   6   7    62553.12    63672.30   1051.85 o 
   4   6   7     1865.89     1474.99    202.40 o 
   5   6   7     7748.67     7659.46    376.27 o 
   6   6   7     2198.73     2096.53    234.45 o 
   7   6   7     5120.22     5010.22    396.59 o 
   8   6   7     1255.51     1002.75    204.99 o 
   9   6   7    18633.73    17944.83    749.53 o 
  10   6   7      333.96      291.96    217.33 o 
  11   6   7      206.62      149.87    184.24 o 
  12   6   7     1068.14      891.56    276.39 o 
  13   6   7     2925.16     2558.61    402.41 o 
  14   6   7      170.35      356.26    169.34 o 
  15   6   7      480.69        0.86    295.93 o 
 -17   7   7      324.71      411.86    195.31 o 
 -16   7   7      262.03       79.80    193.11 o 
 -15   7   7     2949.57     2467.99    467.71 o 
 -14   7   7     6014.94     6299.43    677.66 o 
 -13   7   7      917.79     1060.51    333.29 o 
 -12   7   7     1397.13     1706.39    676.59 o 
 -11   7   7     1202.65     1335.93    366.61 o 
 -10   7   7      420.21      666.95    271.60 o 
  -9   7   7    22211.35    23212.24   1078.76 o 
  -8   7   7    25985.79    22372.39   1025.85 o 
  -7   7   7     4694.95     4474.46    266.11 o 
  -6   7   7      901.69      933.60    112.68 o 
  -5   7   7    10257.70     9943.25    324.32 o 
  -4   7   7      112.50      138.57     42.38 o 
  -3   7   7    33555.42    34391.36    625.06 o 
  -2   7   7   100664.23   103429.98   1461.99 o 
  -1   7   7    10597.19    10147.40    358.84 o 
   0   7   7       43.77      108.92     70.55 o 
   1   7   7    27870.73    27956.36    656.73 o 
   2   7   7      628.64      885.26     97.92 o 
   3   7   7     4293.82     4172.53    284.41 o 
   4   7   7    14682.33    14244.93    538.90 o 
   5   7   7    10974.83    11241.98    499.38 o 
   6   7   7      218.50      320.40    120.65 o 
   7   7   7    25528.72    25005.72    737.22 o 
   8   7   7     5897.32     5564.61    412.99 o 
   9   7   7     3412.83     3342.07    357.02 o 
  10   7   7     1182.11     1445.91    320.75 o 
  11   7   7     1007.91      996.84    294.10 o 
  12   7   7      189.29       96.88    202.93 o 
  13   7   7     4548.39     4601.81    489.67 o 
  14   7   7     3905.77     4735.67    524.24 o 
  15   7   7     2668.22     2966.49    384.96 o 
 -17   8   7      114.91      594.44    258.94 o 
 -16   8   7      165.36        7.61    191.40 o 
 -15   8   7     1780.82     1915.53    460.91 o 
 -14   8   7    10824.61    11562.01   1407.38 o 
 -13   8   7    16622.22    17682.36   1129.84 o 
 -12   8   7    12736.12    12097.58    879.29 o 
 -11   8   7     2154.93     1884.37    402.02 o 
 -10   8   7     1038.50      769.09    290.27 o 
  -9   8   7     5390.91     5701.67    555.54 o 
  -8   8   7     5341.03     5696.88    541.21 o 
  -7   8   7    13721.96    11574.34    716.16 o 
  -6   8   7     7099.10     6900.62    571.21 o 
  -5   8   7    12827.58    13065.34    806.49 o 
  -4   8   7    25524.36    25018.90    938.22 o 
  -3   8   7    69830.73    71032.05    911.63 o 
  -2   8   7    19360.33    20313.36    350.66 o 
  -1   8   7     2381.18     2321.46    186.90 o 
   0   8   7     2909.28     2640.02    198.77 o 
   1   8   7     7607.63     7422.37    283.02 o 
   2   8   7    47315.16    48277.11    783.67 o 
   3   8   7   104368.64   109704.45   1420.63 o 
   4   8   7    17324.06    17406.83    673.74 o 
   5   8   7     1421.49     1515.69    199.15 o 
   6   8   7      236.01      363.41    115.30 o 
   7   8   7      920.72     1135.86    202.03 o 
   8   8   7    11485.13    12163.40    538.83 o 
   9   8   7    22737.76    22800.77    871.73 o 
  10   8   7     9783.89     8937.76    657.42 o 
  11   8   7      186.18      231.85    170.97 o 
  12   8   7      335.18      275.73    188.48 o 
  13   8   7     1076.64      753.12    578.95 o 
  14   8   7       90.06      162.24    190.08 o 
 -16   9   7      336.17       98.25    239.76 o 
 -15   9   7     4301.05     4708.03    619.62 o 
 -14   9   7     2769.77     3272.70    467.46 o 
 -13   9   7     2464.97     2924.68    593.15 o 
 -12   9   7      296.09      681.18    238.14 o 
 -11   9   7     2036.57     1717.86    416.44 o 
 -10   9   7     8890.47     8429.88    701.62 o 
  -9   9   7    36102.19    38576.59   1443.54 o 
  -8   9   7    55135.74    56638.15   1663.23 o 
  -7   9   7    31297.89    28839.17   1566.52 o 
  -6   9   7     1779.66     1723.44    320.83 o 
  -5   9   7      419.18      564.63    217.42 o 
  -4   9   7    17040.01    17436.49    666.73 o 
  -3   9   7    38117.38    39402.98   1036.52 o 
  -2   9   7   144866.02   151124.81   2017.41 o 
  -1   9   7    30097.52    29432.69    820.06 o 
   0   9   7     2439.59     2782.69    212.19 o 
   1   9   7     9737.03     9183.85    531.68 o 
   2   9   7     2243.38     2354.08    160.88 o 
   3   9   7       31.66      125.08     84.28 o 
   4   9   7    21613.73    20721.41    656.92 o 
   5   9   7     1088.74     1218.01    177.47 o 
   6   9   7      336.41      280.70    136.86 o 
   7   9   7    18037.78    18292.85    633.43 o 
   8   9   7    22042.49    21714.15    715.23 o 
   9   9   7     5948.59     5172.00    417.24 o 
  10   9   7      145.51      114.21    165.14 o 
  11   9   7      114.00       76.96    166.45 o 
  12   9   7      476.66      432.52    450.34 o 
  13   9   7     5449.98     6106.70    638.92 o 
 -16  10   7      603.95      870.99    260.25 o 
 -15  10   7      573.49      629.67    252.91 o 
 -14  10   7     7037.72     7204.77   1685.24 o 
 -13  10   7     9227.56     9183.70    810.43 o 
 -12  10   7     4933.26     5359.43    604.15 o 
 -11  10   7     2468.39     2559.87    408.60 o 
 -10  10   7      240.22      234.65    203.13 o 
  -9  10   7     1712.85     1714.05    405.18 o 
  -8  10   7    16744.38    10901.33   7349.15 o 
  -7  10   7     6478.55     6445.25    552.94 o 
  -6  10   7     5994.89     5566.80    499.08 o 
  -5  10   7     1407.36     1626.05    300.48 o 
  -4  10   7    38911.30    38001.31   1041.50 o 
  -3  10   7    42439.49    40448.04   1886.37 o 
  -2  10   7     6233.33     6672.82    284.90 o 
  -1  10   7     1354.53     1519.96    134.10 o 
   0  10   7     2765.90     2778.12    158.66 o 
   1  10   7     4178.10     4288.59    207.79 o 
   2  10   7    34404.73    34909.24    611.11 o 
   3  10   7    46791.57    46923.26    871.44 o 
   4  10   7    26487.35    27002.35    696.66 o 
   5  10   7     4061.19     3652.82    276.46 o 
   6  10   7      932.86      934.99    178.62 o 
   7  10   7     1779.09     1481.88    217.56 o 
   8  10   7     6995.58     6678.64    394.85 o 
   9  10   7     6965.55     7294.15    488.76 o 
  10  10   7    10623.80    10387.41    613.49 o 
  11  10   7      107.51       63.01    182.82 o 
  12  10   7     1054.88     1470.89    413.35 o 
  13  10   7      309.76       25.81    267.54 o 
 -16  11   7      568.66      826.35    221.91 o 
 -15  11   7     3554.75     3846.20    775.52 o 
 -14  11   7      344.12      483.61    289.15 o 
 -13  11   7      464.84      759.34    296.22 o 
 -12  11   7     1541.22     1788.66    410.05 o 
 -11  11   7      618.82      975.88    334.13 o 
 -10  11   7     3182.53     2884.30    422.07 o 
  -9  11   7    10097.75    10799.46    785.90 o 
  -8  11   7     7081.76     6818.31    783.26 o 
  -7  11   7     8518.00     7768.77    631.70 o 
  -6  11   7     3330.65     3485.81    425.11 o 
  -5  11   7      127.89      243.99    142.54 o 
  -4  11   7     2154.21     1924.19    274.74 o 
  -3  11   7      382.46      430.64    174.40 o 
  -2  11   7    54029.63    51492.21   1197.50 o 
  -1  11   7     7210.51     6997.91    327.05 o 
   0  11   7      151.70      143.43     66.29 o 
   1  11   7     1058.19     1091.79    119.91 o 
   2  11   7     3968.20     4056.79    218.44 o 
   3  11   7      386.12      441.43    121.54 o 
   4  11   7    25084.28    24857.26    678.94 o 
   5  11   7       31.03      117.64     94.36 o 
   6  11   7     1134.89     1065.25    192.73 o 
   7  11   7     3014.02     3055.99    271.31 o 
   8  11   7     9013.98     9450.63    485.30 o 
   9  11   7      943.94     1051.10    271.38 o 
  10  11   7      397.68      625.21    211.86 o 
  11  11   7        5.76      151.98    191.84 o 
  12  11   7      880.25      907.57    424.11 o 
  13  11   7     1632.51     1899.44    395.72 o 
 -16  12   7       56.92        0.00    266.68 o 
 -15  12   7      828.86     1184.17    335.17 o 
 -14  12   7     1118.97     1312.98    384.47 o 
 -13  12   7     1446.03     1689.55    378.36 o 
 -12  12   7      133.07        2.58    151.98 o 
 -11  12   7      357.12      448.68    259.38 o 
 -10  12   7       81.70      114.04    213.90 o 
  -9  12   7    10191.66    11312.34   1109.73 o 
  -8  12   7     1755.32     1775.57    455.93 o 
  -7  12   7     1613.43     1538.39    377.16 o 
  -6  12   7     4885.71     4209.44    468.34 o 
  -5  12   7     2496.29     1985.48    275.32 o 
  -4  12   7      598.54      612.75    197.88 o 
  -3  12   7     3696.77     3238.14    360.25 o 
  -2  12   7    12326.62    12102.51    596.21 o 
  -1  12   7      116.53       73.91     92.49 o 
   0  12   7    17779.70    17482.81    500.77 o 
   1  12   7       28.59      114.01     76.29 o 
   2  12   7     7979.86     7168.04    388.22 o 
   3  12   7      678.82      744.14    138.39 o 
   4  12   7       99.25      174.61     97.71 o 
   5  12   7      707.63      568.14    158.15 o 
   6  12   7    10885.85    11510.92    510.46 o 
   7  12   7      534.58      712.26    184.94 o 
   8  12   7      275.88      339.19    159.26 o 
   9  12   7      123.09      146.49    117.09 o 
  10  12   7     3190.10     3029.28    371.14 o 
  11  12   7       93.04      294.21    375.07 o 
  12  12   7     1215.70      613.36    341.52 o 
 -16  13   7      114.55      328.62    256.36 o 
 -15  13   7      856.90      925.37    600.03 o 
 -14  13   7      425.61      531.66    271.29 o 
 -13  13   7       84.59      172.19    192.00 o 
 -12  13   7     5084.33     5591.72    636.10 o 
 -11  13   7     6223.70     6586.02    670.07 o 
 -10  13   7      458.34      831.38    293.77 o 
  -9  13   7     2281.10     2105.72    324.99 o 
  -8  13   7     2951.54     2948.30    410.35 o 
  -7  13   7      924.46     1048.76    299.51 o 
  -6  13   7    17948.92    17626.32    944.10 o 
  -5  13   7    10877.00    10630.90    608.82 o 
  -4  13   7     2634.14     2329.23    346.60 o 
  -3  13   7    13029.43    12511.15    672.98 o 
  -2  13   7     3097.38     2294.37    265.98 o 
  -1  13   7      350.43      387.13    146.34 o 
   0  13   7     5607.86     5799.56    357.72 o 
   1  13   7     2517.04     2642.25    202.49 o 
   2  13   7     3183.96     3367.75    294.28 o 
   3  13   7     3322.51     3882.85    347.42 o 
   4  13   7    12874.49    12835.17    568.11 o 
   5  13   7       19.05      175.37    115.31 o 
   6  13   7     1641.72     1661.49    248.71 o 
   7  13   7      883.04      852.33    184.21 o 
   8  13   7       33.04       10.66    110.80 o 
   9  13   7      995.91      942.36    201.62 o 
  10  13   7     4273.49     4742.47    606.02 o 
  11  13   7      295.26      348.40    287.32 o 
  12  13   7     4871.41     4996.36    875.74 o 
 -15  14   7     2567.76     3874.59    693.37 o 
 -14  14   7      401.30      223.47    230.02 o 
 -13  14   7      435.90      385.53    266.25 o 
 -12  14   7     1496.08     1656.54    372.62 o 
 -11  14   7     1930.63     2477.50    464.03 o 
 -10  14   7     1523.07     1522.99    392.95 o 
  -9  14   7     6614.26     7974.56    927.35 o 
  -8  14   7     2248.05     1747.61    355.05 o 
  -7  14   7      711.77      716.68    272.81 o 
  -6  14   7     2502.50     2041.96    299.91 o 
  -5  14   7     2823.49     2784.77    333.71 o 
  -4  14   7     2552.28     2631.54    337.50 o 
  -3  14   7     1726.28     1638.66    301.58 o 
  -2  14   7    28212.79    27603.19    797.17 o 
  -1  14   7     2011.65     1875.99    226.58 o 
   0  14   7    16392.86    16920.19    612.45 o 
   1  14   7     3772.33     4430.44    410.00 o 
   2  14   7     2500.45     2937.63    255.59 o 
   3  14   7     8912.65     9555.06    477.77 o 
   4  14   7     9939.59     9979.07    649.02 o 
   5  14   7     4715.76     4955.55    365.55 o 
   6  14   7    17315.66    17086.90    712.53 o 
   7  14   7     7386.86     7545.44    488.41 o 
   8  14   7     3875.03     4609.44    467.68 o 
   9  14   7     2282.47     2411.18    352.84 o 
  10  14   7       10.60      223.87    255.07 o 
  11  14   7       67.47       59.36    285.60 o 
  12  14   7      679.74      556.58    283.88 o 
 -15  15   7       21.19       21.51    241.73 o 
 -14  15   7      991.60      901.90    272.21 o 
 -13  15   7      323.05      597.50    281.31 o 
 -12  15   7     1220.86     1483.57    392.57 o 
 -11  15   7     1615.55     1142.33    634.44 o 
 -10  15   7     2512.91     2017.30    614.22 o 
  -9  15   7     4349.75     4540.98    545.78 o 
  -8  15   7     8817.57     9103.05    769.69 o 
  -7  15   7     9127.92     8171.58    696.24 o 
  -6  15   7    16149.34    15466.09    779.53 o 
  -5  15   7     7737.54     8239.82    563.46 o 
  -4  15   7     7213.38     6903.05    529.44 o 
  -3  15   7    15367.53    15298.39    861.20 o 
  -2  15   7     2487.29     2405.75    252.76 o 
  -1  15   7     7246.49     7083.16    430.86 o 
   0  15   7     4748.42     4586.28    334.59 o 
   1  15   7     8255.13     7309.32    415.29 o 
   2  15   7     1290.74     1056.37    311.65 o 
   3  15   7     3282.97     3564.55    301.13 o 
   4  15   7     2306.39     2397.40    250.41 o 
   5  15   7      593.37      733.57    178.79 o 
   6  15   7     3237.03     3595.82    328.81 o 
   7  15   7     3482.17     2929.38    364.83 o 
   8  15   7     2122.00     1926.00    328.36 o 
   9  15   7     1551.33     2241.59    309.80 o 
  10  15   7     2656.88     2625.06    434.71 o 
  11  15   7      746.05      608.22    232.85 o 
  12  15   7     3361.96     3334.35    548.84 o 
 -15  16   7     1077.75     2565.28    397.44 o 
 -14  16   7     1199.68     1187.07    271.40 o 
 -13  16   7     3287.71     3483.12   2020.74 o 
 -12  16   7     1612.12     1466.94   1089.94 o 
 -11  16   7     2412.15     2591.99    430.74 o 
 -10  16   7      143.77       95.04    173.80 o 
  -9  16   7     1029.59     1367.96    389.52 o 
  -8  16   7     2704.30     2062.08    450.72 o 
  -7  16   7     2649.90     2536.25    407.72 o 
  -6  16   7      892.47     1159.51    282.79 o 
  -5  16   7       12.37      161.23    151.58 o 
  -4  16   7     4278.60     4017.80    420.26 o 
  -3  16   7     1621.27     1576.02    263.69 o 
  -2  16   7     8420.20     8675.28    470.73 o 
  -1  16   7      321.30      452.88    157.09 o 
   0  16   7     6623.64     6456.04    537.77 o 
   1  16   7     8707.75     8018.14    627.42 o 
   2  16   7     5770.57     5465.96    456.74 o 
   3  16   7    11295.99    12254.67    685.22 o 
   4  16   7     8947.79     9873.48    626.28 o 
   5  16   7     1297.16     1339.39    244.47 o 
   6  16   7     2787.52     2967.83    355.29 o 
   7  16   7     2991.05     3137.81    359.24 o 
   8  16   7     3911.79     4369.00    433.59 o 
   9  16   7     2452.88     2681.42    339.16 o 
  10  16   7     1198.43      988.91    313.25 o 
  11  16   7       96.51      149.79    190.99 o 
 -14  17   7      372.81      616.80    341.52 o 
 -13  17   7       31.02       38.10    173.44 o 
 -12  17   7       55.36       72.41    198.53 o 
 -11  17   7      157.19      208.32    181.87 o 
 -10  17   7      760.53     1205.81    353.97 o 
  -9  17   7      613.37      687.20    268.46 o 
  -8  17   7     1801.37     1840.98    414.11 o 
  -7  17   7     1492.36     1497.62    367.34 o 
  -6  17   7       71.96      166.11    154.89 o 
  -5  17   7      668.02      281.76    172.84 o 
  -4  17   7       60.69      119.65    123.97 o 
  -3  17   7     4624.49     4491.36    399.20 o 
  -2  17   7     1270.47     1391.40    252.00 o 
  -1  17   7     4795.69     4268.68    340.86 o 
   0  17   7        2.22      124.46    115.37 o 
   1  17   7      286.12      247.84    150.73 o 
   2  17   7     5046.34     4811.54    432.58 o 
   3  17   7     2128.19     2077.56    293.84 o 
   4  17   7      413.35      464.66    173.56 o 
   5  17   7      498.55      475.92    218.76 o 
   6  17   7      546.25      390.37    196.84 o 
   7  17   7      277.29      218.45    140.77 o 
   8  17   7     1779.53     1807.19    332.91 o 
   9  17   7       13.53      191.76    167.10 o 
  10  17   7        9.58      130.50    153.74 o 
  11  17   7       17.97        0.86    252.91 o 
 -13  18   7      986.57      983.02    261.12 o 
 -12  18   7      124.31      343.50    237.12 o 
 -11  18   7      132.82      215.48    277.86 o 
 -10  18   7     1182.55     1540.29    373.81 o 
  -9  18   7      328.88      458.07    225.04 o 
  -8  18   7      364.35      139.20    200.81 o 
  -7  18   7     6547.88     6948.87    649.92 o 
  -6  18   7      100.27      275.45    156.45 o 
  -5  18   7      635.45      892.65    222.57 o 
  -4  18   7     7529.99     6969.88    475.20 o 
  -3  18   7      351.56      500.83    167.90 o 
  -2  18   7      255.32      126.22    117.67 o 
  -1  18   7     6069.39     5754.83    399.32 o 
   0  18   7     7694.66     8029.52    466.68 o 
   1  18   7      508.36      879.65    222.47 o 
   2  18   7      369.21      410.79    167.95 o 
   3  18   7       42.04       44.60    148.49 o 
   4  18   7      519.49      656.74    229.65 o 
   5  18   7      648.26      493.59    246.03 o 
   6  18   7     3452.55     3539.62    513.57 o 
   7  18   7      255.17      200.51    193.16 o 
   8  18   7      246.81      116.86    144.01 o 
   9  18   7       19.03      302.40    165.23 o 
  10  18   7      429.17      341.54    158.34 o 
  11  18   7      106.46      449.05    276.14 o 
 -12  19   7     2443.30     2694.05    349.38 o 
 -11  19   7     5524.55     6235.63    641.99 o 
 -10  19   7      365.18      272.50    209.71 o 
  -9  19   7      122.12      460.23    280.01 o 
  -8  19   7      214.04      387.18    223.52 o 
  -7  19   7        6.78      164.30    186.20 o 
  -6  19   7     9104.29     9888.62    588.41 o 
  -5  19   7    12028.77    11323.94    652.58 o 
  -4  19   7     6508.22     6003.07    462.61 o 
  -3  19   7     1498.82     1960.16    270.90 o 
  -2  19   7     1907.16     2161.45    272.13 o 
  -1  19   7       74.51      199.17    125.44 o 
   0  19   7     8136.46     8532.81    484.10 o 
   1  19   7     1911.21     2055.89    298.93 o 
   2  19   7    10103.70    10374.01    824.92 o 
   3  19   7     1270.97     1100.66    345.32 o 
   4  19   7     3249.59     3117.73    466.81 o 
   5  19   7     1979.18     1543.13    416.10 o 
   6  19   7       67.45      101.32    173.70 o 
   7  19   7       97.62      393.74    215.98 o 
   8  19   7     1263.56     1881.35    474.27 o 
   9  19   7     2226.71     2598.54    413.06 o 
  10  19   7     2119.11     2565.59    323.17 o 
 -12  20   7     1281.69      707.99    291.63 o 
 -11  20   7      602.33      759.60    359.59 o 
 -10  20   7     4921.24     5300.21    881.76 o 
  -9  20   7     2142.73     2615.49    421.09 o 
  -8  20   7      102.27      227.72    172.22 o 
  -7  20   7     5428.46     5766.39    464.98 o 
  -6  20   7      152.07      228.15    135.33 o 
  -5  20   7     2782.66     3021.32    332.00 o 
  -4  20   7     4179.27     3992.82    398.92 o 
  -3  20   7       16.74       86.83    123.78 o 
  -2  20   7     3090.72     3149.87    310.14 o 
  -1  20   7    18705.85    18674.00    755.83 o 
   0  20   7    18759.49    18936.13    885.11 o 
   1  20   7    13668.26    14412.22   1530.82 o 
   2  20   7        4.31       59.57    149.78 o 
   3  20   7     2545.69     2138.06    422.96 o 
   4  20   7     1691.24     2227.33    385.29 o 
   5  20   7     6668.79     7543.11    743.48 o 
   6  20   7    11140.54    11638.98    954.81 o 
   7  20   7     2900.39     2997.98    457.54 o 
   8  20   7      349.67      113.12    202.98 o 
   9  20   7       12.94       10.32    179.00 o 
  10  20   7      132.08      301.95    278.72 o 
 -11  21   7     7573.05     8412.43   1143.28 o 
 -10  21   7      736.89      621.91    262.64 o 
  -9  21   7      107.12      228.67    145.19 o 
  -8  21   7      254.21      189.84    157.16 o 
  -7  21   7      566.65      798.05    206.62 o 
  -6  21   7    15307.25    15558.96    766.63 o 
  -5  21   7    12162.28    12390.36    687.78 o 
  -4  21   7     6672.13     6432.18    485.06 o 
  -3  21   7     1758.36     1557.69    286.38 o 
  -2  21   7      269.73      274.20    138.07 o 
  -1  21   7        4.76      137.92    133.05 o 
   0  21   7     6136.73     6214.99    691.64 o 
   1  21   7     2780.19     2771.72    473.71 o 
   2  21   7     4015.11     4448.43    602.18 o 
   3  21   7      543.86      295.66    188.82 o 
   4  21   7     3495.78     3281.93    525.95 o 
   5  21   7     2719.00     2715.04    483.99 o 
   6  21   7       91.08       23.09    169.77 o 
   7  21   7       92.93      119.70    199.39 o 
   8  21   7     1938.98     2258.03    413.62 o 
   9  21   7     1460.33     2152.36    422.38 o 
 -11  22   7      357.95     1058.11    339.80 o 
 -10  22   7     4130.68     4201.01    769.50 o 
  -9  22   7     1113.38     1579.87    382.83 o 
  -8  22   7      306.68      109.52    189.23 o 
  -7  22   7     3109.41     2776.52    322.83 o 
  -6  22   7       50.82       66.44    131.04 o 
  -5  22   7     2328.96     2624.65    306.23 o 
  -4  22   7     3941.04     4383.49    396.31 o 
  -3  22   7      355.38      259.02    137.55 o 
  -2  22   7      559.33      396.97    190.73 o 
  -1  22   7     6273.33     5914.59    502.08 o 
   0  22   7     8833.21     9016.30    799.65 o 
   1  22   7     6399.08     5986.61    876.60 o 
   2  22   7      343.05      427.55    198.91 o 
   3  22   7      110.00       82.41    164.91 o 
   4  22   7      671.16      709.66    256.72 o 
   5  22   7     4827.32     4438.72    576.92 o 
   6  22   7     9523.94    10408.32    941.70 o 
   7  22   7     3350.51     2767.24    468.25 o 
   8  22   7       66.53      118.63    187.94 o 
 -10  23   7        0.98      330.34    277.86 o 
  -9  23   7      313.34      459.62    188.84 o 
  -8  23   7     1280.35     1009.37    293.49 o 
  -7  23   7       31.23      201.68    193.73 o 
  -6  23   7     3934.66     4041.10    445.13 o 
  -5  23   7     2958.74     3356.19    333.28 o 
  -4  23   7     1164.50     1872.33    286.57 o 
  -3  23   7       91.37      221.41    151.14 o 
  -2  23   7     1298.67     1527.42    270.12 o 
  -1  23   7     1325.96     1789.71    637.02 o 
   0  23   7     2587.11     2163.87    407.48 o 
   1  23   7      802.58      704.82    231.86 o 
   2  23   7     2708.19     2513.94    421.78 o 
   3  23   7      185.70      307.46    178.40 o 
   4  23   7     1412.94     1273.05    600.89 o 
   5  23   7     1314.32     1300.75    367.93 o 
   6  23   7        0.77       85.53    174.89 o 
   7  23   7       27.77      322.32    307.97 o 
  -9  24   7       51.90      145.38    278.72 o 
  -8  24   7      317.74      578.31    239.94 o 
  -7  24   7     2551.87     2203.64    418.83 o 
  -6  24   7       58.12       98.73    212.07 o 
  -5  24   7       77.37        1.41    254.16 o 
  -4  24   7     3880.51     4911.54    720.03 o 
  -3  24   7      928.31     1008.60    290.03 o 
  -2  24   7      416.59      529.72    159.52 o 
  -1  24   7     1011.93     1385.20    360.02 o 
   0  24   7      598.85      774.22    463.25 o 
   1  24   7      457.99      564.74    243.00 o 
   2  24   7     2514.44     3548.70    619.38 o 
   3  24   7     2489.85     1883.53    442.81 o 
   4  24   7      984.83     1025.67    287.23 o 
   5  24   7        3.05       46.21    179.29 o 
   6  24   7      428.36      416.36    273.56 o 
  -8  25   7     4802.99     5179.59    618.52 o 
  -7  25   7     1900.48     1802.67    428.44 o 
  -6  25   7      183.47        0.38    207.91 o 
  -5  25   7      242.82      234.13    246.78 o 
  -4  25   7      335.83      684.48    283.45 o 
  -3  25   7     3998.33     4505.06    852.94 o 
  -2  25   7     2734.18     2336.45    561.75 o 
  -1  25   7     3109.74     2746.79    604.76 o 
   0  25   7      106.10       36.15    158.26 o 
   1  25   7       38.55      144.32    177.91 o 
   2  25   7      929.69      940.08    245.85 o 
   3  25   7      230.55      353.90    197.17 o 
   4  25   7      448.14      438.82    205.60 o 
   5  25   7     1039.38     1310.17    368.19 o 
  -7  26   7     1830.57     1314.47    476.58 o 
  -6  26   7       19.60      127.63    204.87 o 
  -5  26   7      331.56      323.25    357.01 o 
  -4  26   7     2897.36     2847.31    521.31 o 
  -3  26   7      945.60      964.11    276.60 o 
  -2  26   7     1660.48     1600.07    534.22 o 
  -1  26   7       37.64      424.11    270.12 o 
   0  26   7      832.96      860.25    381.09 o 
   1  26   7      544.27      568.63    303.67 o 
   3  26   7     5711.66     7334.53    882.62 o 
   4  26   7     3012.60     3409.19    480.02 o 
  -5  27   7      407.75      264.96    259.80 o 
  -4  27   7      287.83      515.29    277.86 o 
 -15   0   8     9857.94     9627.97   1088.22 o 
 -14   0   8     6227.77     6739.23    900.69 o 
 -13   0   8    54621.65    53765.90   2484.41 o 
 -12   0   8      123.66      225.39    203.88 o 
 -11   0   8     3045.96     4037.17    608.20 o 
 -10   0   8     2353.18     2495.60    480.02 o 
  -9   0   8    11951.08    10803.20    670.06 o 
  -8   0   8   135360.75   140799.75   2225.61 o 
  -7   0   8   171973.50   181287.89   2367.97 o 
  -6   0   8    43387.47    44276.74   1096.67 o 
  -5   0   8    53038.73    53911.43   1154.77 o 
  -4   0   8    12409.93    10639.94    473.95 o 
  -3   0   8      378.27      316.50    110.97 o 
  -2   0   8    18525.58    17147.92   1136.40 o 
  -1   0   8    26736.12    24882.32    720.54 o 
   0   0   8    15119.41    16281.40    616.10 o 
   1   0   8    28883.98    29984.97    827.79 o 
   2   0   8   197776.88   202449.33   2671.52 o 
   3   0   8    17371.05    16528.00    654.54 o 
   4   0   8    12155.91    11880.31    402.50 o 
   5   0   8      304.32      268.62    163.22 o 
   6   0   8      155.85      325.93    164.30 o 
   7   0   8     7161.96     6418.36    824.98 o 
   8   0   8    78779.63    79072.00   3082.29 o 
   9   0   8    13840.86    12600.15   1286.08 o 
  10   0   8    12622.16    11966.14   1307.59 o 
  11   0   8     1347.20     1077.90    548.84 o 
  12   0   8        4.62       64.96    168.49 o 
  13   0   8      745.94      684.39    272.48 o 
  14   0   8     3677.81     3421.35    501.70 o 
 -17   1   8     6241.63     6452.77    986.71 o 
 -16   1   8       64.08        0.39    157.69 o 
 -15   1   8      772.35     1244.74    337.63 o 
 -14   1   8       56.41       34.61    141.02 o 
 -13   1   8    13969.58    13571.34    871.00 o 
 -12   1   8      145.92      255.99    145.03 o 
 -11   1   8     8447.13     9558.99    552.12 o 
 -10   1   8    18670.60    17402.47    708.18 o 
  -9   1   8    19170.82    18569.76    698.60 o 
  -8   1   8    23204.25    22601.42    628.84 o 
  -7   1   8     1687.44     1700.08    178.39 o 
  -6   1   8     9339.90     9419.20    358.05 o 
  -5   1   8    22824.51    23456.44    536.45 o 
  -4   1   8    49311.29    49514.19    740.37 o 
  -3   1   8    80419.91    85315.82    944.12 o 
  -2   1   8    89181.67    95730.51   1000.49 o 
  -1   1   8    57665.70    57553.55    784.93 o 
   0   1   8     6617.48     6487.62    272.64 o 
   1   1   8     1584.20     1641.54    121.58 o 
   2   1   8    13330.93    13359.60    485.86 o 
   3   1   8    20993.71    20397.44    437.56 o 
   4   1   8    51201.61    49468.98    948.26 o 
   5   1   8    29270.96    28679.73    841.11 o 
   6   1   8     3142.15     2790.27    291.47 o 
   7   1   8       73.39       60.37    111.31 o 
   8   1   8     5159.34     4676.11    544.86 o 
   9   1   8     1506.46     1531.34    398.97 o 
  10   1   8     2475.42     2380.27    456.62 o 
  11   1   8     2967.07     2600.55    630.57 o 
  12   1   8      954.56     1121.33    352.54 o 
  13   1   8     1098.14      955.18    250.64 o 
  14   1   8     8676.20     8518.20    602.34 o 
 -17   2   8     1295.86     1292.99    342.64 o 
 -16   2   8      156.54      123.89    192.94 o 
 -15   2   8     3468.41     3340.67    458.72 o 
 -14   2   8     4285.57     4517.76    531.33 o 
 -13   2   8    26989.10    27466.11   1030.09 o 
 -12   2   8      509.18      744.68    195.91 o 
 -11   2   8       52.22       94.77    114.23 o 
 -10   2   8      523.73      571.62    169.01 o 
  -9   2   8      289.21      428.89    144.77 o 
  -8   2   8    24096.62    24246.70    770.20 o 
  -7   2   8    50456.48    47359.95    979.87 o 
  -6   2   8     4485.69     4685.51    259.99 o 
  -5   2   8     1104.02     1132.01    132.77 o 
  -4   2   8    32236.71    31360.51    594.23 o 
  -3   2   8      601.27      465.74     91.52 o 
  -2   2   8     6068.44     7150.83    279.43 o 
  -1   2   8    46045.83    46312.99    704.86 o 
   0   2   8     2156.56     2469.29    165.20 o 
   1   2   8    50058.49    50170.93    705.58 o 
   2   2   8   171145.78   174773.23   3935.42 o 
   3   2   8     1999.39     2017.33    118.78 o 
   4   2   8      915.36     1111.57    130.25 o 
   5   2   8    10754.56    10151.38    354.34 o 
   6   2   8     1344.41     1267.43    245.54 o 
   7   2   8      154.02       70.76    118.22 o 
   8   2   8    27037.67    25384.13   1243.25 o 
   9   2   8     7715.13     6949.57    682.40 o 
  10   2   8     8945.88     8662.20    792.26 o 
  11   2   8       95.57       99.31    137.10 o 
  12   2   8      543.24      547.45    209.75 o 
  13   2   8      188.62      145.19    180.50 o 
  14   2   8     1995.66     1875.83    284.06 o 
 -18   3   8       41.23      213.34    278.72 o 
 -17   3   8      530.95      780.73    281.47 o 
 -16   3   8     2147.94     2542.52    731.22 o 
 -15   3   8      981.79     1157.20    343.29 o 
 -14   3   8     1582.58     2181.68    420.39 o 
 -13   3   8     4505.70     4178.22    889.50 o 
 -12   3   8      229.72      354.82    137.50 o 
 -11   3   8     3666.44     3953.08    359.96 o 
 -10   3   8     9336.14     8990.72    633.89 o 
  -9   3   8     4527.37     4493.69    340.39 o 
  -8   3   8     4046.38     3835.94    404.49 o 
  -7   3   8     1886.61     1963.85    205.62 o 
  -6   3   8    17453.39    16785.61    474.89 o 
  -5   3   8    24320.72    23001.84    520.86 o 
  -4   3   8      113.98      241.25     75.02 o 
  -3   3   8     5448.77     5365.15    239.04 o 
  -2   3   8    62399.64    66172.53    823.17 o 
  -1   3   8      445.16      703.61    246.70 o 
   0   3   8    15478.82    14988.00    413.59 o 
   1   3   8    23771.92    23570.51    474.78 o 
   2   3   8      406.67      453.01     84.88 o 
   3   3   8       54.19      109.86     59.93 o 
   4   3   8    16354.38    16652.56    418.34 o 
   5   3   8     5120.14     5649.57    289.28 o 
   6   3   8    12269.28    11824.18    613.40 o 
   7   3   8     5010.17     5097.04    409.37 o 
   8   3   8     7178.00     6842.49    486.81 o 
   9   3   8     5771.94     5373.04    605.91 o 
  10   3   8     1879.10     1828.90    655.51 o 
  11   3   8     3574.80     3368.83    415.59 o 
  12   3   8      845.59      715.80    258.92 o 
  13   3   8       92.74      274.71    209.56 o 
  14   3   8     3154.12     2586.45    278.11 o 
 -18   4   8      633.09      274.42    262.38 o 
 -17   4   8     1249.51     1339.50    332.20 o 
 -16   4   8     2240.73     3585.65    760.90 o 
 -15   4   8      177.02      236.14    192.96 o 
 -14   4   8      127.19       58.38    193.71 o 
 -13   4   8      570.47      518.03    263.67 o 
 -12   4   8     4864.34     4816.71    542.56 o 
 -11   4   8     5756.10     5983.43    428.78 o 
 -10   4   8    24131.17    25134.46    840.73 o 
  -9   4   8     2810.57     3135.25    281.44 o 
  -8   4   8     3070.64     2754.50    692.04 o 
  -7   4   8     1848.22     1851.77    197.73 o 
  -6   4   8     8247.17     8174.39    387.39 o 
  -5   4   8     2931.58     3050.60    192.45 o 
  -4   4   8    56312.88    53285.70    745.10 o 
  -3   4   8     6558.15     6919.97    258.97 o 
  -2   4   8     6953.29     7272.96    259.69 o 
  -1   4   8    61994.90    62726.30    828.34 o 
   0   4   8     4521.20     4736.30    313.71 o 
   1   4   8       35.15      175.27     55.81 o 
   2   4   8    55591.06    55343.23    730.19 o 
   3   4   8      329.78      371.91     65.50 o 
   4   4   8     1132.97     1095.54    167.59 o 
   5   4   8    30345.26    31227.83    792.61 o 
   6   4   8     5608.97     5285.36    468.78 o 
   7   4   8    21464.46    21576.64    876.16 o 
   8   4   8      807.82      738.04    207.03 o 
   9   4   8      288.93      467.53    249.24 o 
  10   4   8       83.54      349.03    196.51 o 
  11   4   8     4154.99     3810.09    448.20 o 
  12   4   8     2933.98     2780.89    398.22 o 
  13   4   8     2103.59     1107.61    347.11 o 
  14   4   8       90.53      421.09    221.90 o 
 -17   5   8      643.22      691.19    239.01 o 
 -16   5   8     6036.27     6482.45    697.13 o 
 -15   5   8     1458.12     1913.88    373.43 o 
 -14   5   8    10397.53    10988.08    877.11 o 
 -13   5   8       11.98       81.44    163.91 o 
 -12   5   8       58.81      130.29    164.72 o 
 -11   5   8      386.36      466.46    224.71 o 
 -10   5   8     2680.36     3106.89    423.40 o 
  -9   5   8       33.42       54.70     76.10 o 
  -8   5   8     1647.06      622.11    567.34 o 
  -7   5   8    19194.07    18099.43    739.81 o 
  -6   5   8    25666.06    24837.06    650.12 o 
  -5   5   8    41271.02    39566.08    784.85 o 
  -4   5   8    30491.13    30681.19    558.58 o 
  -3   5   8    17491.23    17339.51    456.81 o 
  -2   5   8     4677.65     4725.03    191.44 o 
  -1   5   8    43253.55    43879.07    692.44 o 
   0   5   8    42484.70    43399.11    580.18 o 
   1   5   8   100809.92   104678.46   1153.42 o 
   2   5   8    26460.41    27963.09    502.73 o 
   3   5   8      839.77     1129.96    147.60 o 
   4   5   8     2790.01     3035.23    219.58 o 
   5   5   8       12.64       91.37     95.04 o 
   6   5   8     5588.34     5853.07    338.97 o 
   7   5   8     6931.07     6791.88    502.82 o 
   8   5   8     6389.63     6887.80    530.21 o 
   9   5   8     5192.69     4962.42    478.57 o 
  10   5   8       10.19       49.83    155.88 o 
  11   5   8     5473.99     4466.88    498.65 o 
  12   5   8       75.27       68.89    161.61 o 
  13   5   8      315.37      331.70    269.19 o 
  14   5   8        6.03        0.00    189.27 o 
 -17   6   8      711.38      552.18    237.90 o 
 -16   6   8     4120.86     4600.25    616.02 o 
 -15   6   8     1085.33     1160.08    376.89 o 
 -14   6   8     4201.64     4161.73    543.55 o 
 -13   6   8     6870.25     6454.53    650.84 o 
 -12   6   8    15020.49    14487.50    950.72 o 
 -11   6   8    10354.68    10300.44    781.62 o 
 -10   6   8    46463.34    47047.88   1586.30 o 
  -9   6   8     2194.40     2091.42    331.89 o 
  -8   6   8    20913.06    20229.31   1688.11 o 
  -7   6   8     2922.71     3031.60    227.49 o 
  -6   6   8    11979.00    11523.27    424.26 o 
  -5   6   8    13396.35    13162.45    523.81 o 
  -4   6   8    22309.97    22141.98    459.43 o 
  -3   6   8     7156.40     7419.85    254.19 o 
  -2   6   8     7248.32     6654.41    220.07 o 
  -1   6   8    32298.80    32253.32    983.64 o 
   0   6   8      144.60      254.70     88.47 o 
   1   6   8     4583.65     4514.27    259.13 o 
   2   6   8      248.41      201.71     91.39 o 
   3   6   8     5774.61     6485.52    350.21 o 
   4   6   8     3774.02     3619.21    251.67 o 
   5   6   8    54099.01    50986.45   1695.75 o 
   6   6   8      222.67      115.02     97.86 o 
   7   6   8    24934.16    24577.63    947.06 o 
   8   6   8     5787.03     5814.22    484.53 o 
   9   6   8     2296.19     2189.45    325.11 o 
  10   6   8     4332.06     4289.88    459.66 o 
  11   6   8     9748.69     9008.07    684.77 o 
  12   6   8     4133.47     3803.10    836.58 o 
  13   6   8     3217.76     2749.78    384.16 o 
  14   6   8      902.12      678.86    251.89 o 
 -17   7   8      970.43     1060.50    259.04 o 
 -16   7   8     3898.01     3859.02    527.18 o 
 -15   7   8       53.94       40.58    190.00 o 
 -14   7   8     7709.01     8717.38    803.93 o 
 -13   7   8        0.23      122.76    166.91 o 
 -12   7   8      163.63      188.30    191.79 o 
 -11   7   8      655.50      549.61    249.55 o 
 -10   7   8      605.07      854.17    279.37 o 
  -9   7   8     2115.81     2154.90    341.83 o 
  -8   7   8     4508.26     4735.75    439.78 o 
  -7   7   8    22780.81    21354.37    961.56 o 
  -6   7   8     7538.54     7742.89    321.13 o 
  -5   7   8     7677.79     6890.78    594.54 o 
  -4   7   8    16378.71    16087.32    438.76 o 
  -3   7   8    15848.39    16525.25    354.23 o 
  -2   7   8     8970.80     9870.94    290.81 o 
  -1   7   8    24050.56    23734.12    606.60 o 
   0   7   8     1899.07     1755.75    170.82 o 
   1   7   8    22353.56    21078.26    579.63 o 
   2   7   8    40393.57    43495.54    877.01 o 
   3   7   8     2219.08     2653.96    239.30 o 
   4   7   8    36875.97    37674.11    892.34 o 
   5   7   8     2583.37     2334.92    244.72 o 
   6   7   8     2711.79     2625.93    260.86 o 
   7   7   8     2919.34     3276.17    346.49 o 
   8   7   8     2733.51     2726.21    317.22 o 
   9   7   8     1798.38     1778.64    311.54 o 
  10   7   8      508.64      262.44    190.40 o 
  11   7   8     2293.56     2265.66    409.84 o 
  12   7   8       17.53      183.72    176.19 o 
  13   7   8      242.48      162.95    188.66 o 
 -17   8   8       83.35      240.01    283.88 o 
 -16   8   8     1400.07      975.32    316.42 o 
 -15   8   8       11.87       96.33    193.14 o 
 -14   8   8      580.75      498.37    238.98 o 
 -13   8   8     2383.71     2676.37    434.10 o 
 -12   8   8     1114.11     1165.17    326.14 o 
 -11   8   8        8.30       43.60    163.64 o 
 -10   8   8    24250.25    24117.45   1172.78 o 
  -9   8   8     2428.07      832.82    788.42 o 
  -8   8   8    14937.50    14257.86   1163.06 o 
  -7   8   8     1793.23     1756.69    314.33 o 
  -6   8   8     3085.56     2942.97    375.00 o 
  -5   8   8     1965.53     2055.44    302.46 o 
  -4   8   8     1051.68      965.53     90.87 o 
  -3   8   8     1685.28     1753.23    109.40 o 
  -2   8   8    19157.76    18989.10    360.71 o 
  -1   8   8       58.36      115.92     70.13 o 
   0   8   8    10845.18    10861.08    410.38 o 
   1   8   8     1477.26     1525.35    145.35 o 
   2   8   8     4633.70     4250.00    291.30 o 
   3   8   8     5135.91     4917.23    314.17 o 
   4   8   8     8958.84     8268.46    435.15 o 
   5   8   8    22840.09    23013.79   1236.87 o 
   6   8   8     3672.27     3715.07    288.16 o 
   7   8   8     5359.39     5351.21    333.61 o 
   8   8   8     3196.35     3165.89    327.39 o 
   9   8   8     1319.68     1332.56    253.64 o 
  10   8   8      425.71      266.03    182.50 o 
  11   8   8     1794.29     1883.63    351.15 o 
  12   8   8        6.82       42.28    161.37 o 
  13   8   8      926.52     1101.03    272.69 o 
 -16   9   8       32.98       30.30    189.35 o 
 -15   9   8     5253.31     5331.54    647.52 o 
 -14   9   8      188.18      455.75    274.32 o 
 -13   9   8      105.44      191.81    216.63 o 
 -12   9   8      104.17        2.36    165.27 o 
 -11   9   8     2203.59     2178.00    403.55 o 
 -10   9   8      324.23      339.76    234.59 o 
  -9   9   8     2162.05     2558.84    426.21 o 
  -8   9   8     5402.97     4427.52    488.33 o 
  -7   9   8     6784.08     6810.52    559.61 o 
  -6   9   8     4731.45     4885.76    481.75 o 
  -5   9   8     2223.31     2155.53    328.15 o 
  -4   9   8      713.49      558.19    176.23 o 
  -3   9   8     1106.27     1173.14    108.23 o 
  -2   9   8      458.18      479.15     93.95 o 
  -1   9   8      318.32      365.93    125.04 o 
   0   9   8    16872.95    16646.14    913.75 o 
   1   9   8      654.18      696.91    107.49 o 
   2   9   8      998.74     1067.05    187.80 o 
   3   9   8     1263.30     1388.33    221.48 o 
   4   9   8    19519.63    18837.36    645.70 o 
   5   9   8      389.82      365.67    120.97 o 
   6   9   8     1514.50     1421.36    210.93 o 
   7   9   8      633.45      411.59    140.25 o 
   8   9   8      258.93      151.06    124.58 o 
   9   9   8      438.73      576.72    187.96 o 
  10   9   8     3282.18     3000.81    349.41 o 
  11   9   8      601.33      546.10    224.71 o 
  12   9   8      118.98      415.50    188.64 o 
  13   9   8       67.02       71.51    193.11 o 
 -16  10   8      133.37      542.50    455.50 o 
 -15  10   8     1822.18     2569.51    486.00 o 
 -14  10   8       42.05      201.21    270.98 o 
 -13  10   8      153.00      155.43    196.98 o 
 -12  10   8     5706.02     5608.53    613.15 o 
 -11  10   8    11908.27    11274.42    861.93 o 
 -10  10   8     1828.41     2154.20    390.94 o 
  -9  10   8    16299.58    17150.03   1363.50 o 
  -8  10   8      103.66      291.59    220.72 o 
  -7  10   8     1033.52      540.69    221.03 o 
  -6  10   8      460.16      505.00    229.08 o 
  -5  10   8    13845.57    13068.82    758.33 o 
  -4  10   8    11413.95    11601.55    589.06 o 
  -3  10   8    60062.68    58481.86   1358.75 o 
  -2  10   8    15098.55    15254.46    359.35 o 
  -1  10   8      686.31      599.46    164.75 o 
   0  10   8     7065.23     6384.67    414.18 o 
   1  10   8      436.06      576.39    113.79 o 
   2  10   8       16.93      217.68     94.80 o 
   3  10   8      106.87      119.19     91.57 o 
   4  10   8    27009.37    25617.92    682.42 o 
   5  10   8      960.19      903.33    163.57 o 
   6  10   8    27990.65    27030.67    822.13 o 
   7  10   8      979.27     1048.27    192.60 o 
   8  10   8      477.95      300.19    162.90 o 
   9  10   8       77.75      226.53    153.70 o 
  10  10   8     3058.83     2984.93    326.48 o 
  11  10   8     2063.55     2026.77    368.82 o 
  12  10   8     5521.87     5217.07    756.59 o 
  13  10   8      251.98      274.42    280.44 o 
 -16  11   8     1030.38      670.51    477.87 o 
 -15  11   8     7800.35     7874.46   1340.71 o 
 -14  11   8     1092.48     1297.72    410.75 o 
 -13  11   8       63.64       92.53    197.08 o 
 -12  11   8     1596.54     2411.47    430.85 o 
 -11  11   8     2042.10     1787.06    435.18 o 
 -10  11   8     2811.67     1759.95   1306.30 o 
  -9  11   8     6372.07     7131.51    874.02 o 
  -8  11   8      235.27      308.60    216.34 o 
  -7  11   8       53.12        4.30    150.76 o 
  -6  11   8    32845.11    30248.28   1196.70 o 
  -5  11   8    15595.30    12981.48    773.60 o 
  -4  11   8    20057.28    19286.44    783.34 o 
  -3  11   8      297.11      212.88    152.55 o 
  -2  11   8     2971.05     2777.17    312.82 o 
  -1  11   8     2326.25     2483.65    160.38 o 
   0  11   8    41043.89    41703.20    661.20 o 
   1  11   8    16318.38    16586.87    454.08 o 
   2  11   8     3852.45     4122.34    261.03 o 
   3  11   8     5183.61     5158.36    302.09 o 
   4  11   8       42.89       91.01     93.61 o 
   5  11   8     3782.94     3638.09    272.04 o 
   6  11   8     7646.48     7688.92    412.41 o 
   7  11   8    16064.78    15751.05    615.45 o 
   8  11   8     1706.30     1819.54    232.77 o 
   9  11   8       69.86       98.90    134.04 o 
  10  11   8     5003.75     4745.17    479.42 o 
  11  11   8       20.09       67.65    210.92 o 
  12  11   8      428.34      526.48    353.56 o 
 -16  12   8     2676.72     3046.16    566.91 o 
 -15  12   8     2317.22     2515.57    523.03 o 
 -14  12   8       48.91       64.04    195.57 o 
 -13  12   8     1455.91     2165.57    488.50 o 
 -12  12   8     5850.67     5713.66    969.51 o 
 -11  12   8    21923.47    21575.18   1655.13 o 
 -10  12   8    20540.28    22325.32   1649.11 o 
  -9  12   8    22781.34    22674.08   1199.88 o 
  -8  12   8       45.09      189.52    203.41 o 
  -7  12   8      900.95      972.00    285.26 o 
  -6  12   8     1824.75     1884.20    364.09 o 
  -5  12   8    31401.00    31669.45   1044.16 o 
  -4  12   8    20086.29    18334.10   1085.07 o 
  -3  12   8    34972.79    32794.79   2410.22 o 
  -2  12   8     5183.00     4728.78    436.97 o 
  -1  12   8      160.72      114.79    121.46 o 
   0  12   8     4040.41     4068.73    246.63 o 
   1  12   8     1164.76     1222.41    133.08 o 
   2  12   8       52.90      160.93     83.31 o 
   3  12   8      368.58      435.49    121.34 o 
   4  12   8    21057.72    20723.75    646.19 o 
   5  12   8    18613.94    18130.71    632.51 o 
   6  12   8    35264.47    35588.83    916.07 o 
   7  12   8     7660.65     7826.59    437.29 o 
   8  12   8     3953.19     3556.52    303.85 o 
   9  12   8        6.97       59.87    144.41 o 
  10  12   8     4961.79     4462.37    468.95 o 
  11  12   8     4668.68     4092.23    768.21 o 
  12  12   8    10316.57    10137.24   1302.43 o 
 -15  13   8     5010.91     5847.10    680.17 o 
 -14  13   8     1022.45      675.54    264.61 o 
 -13  13   8        0.07        9.48    180.34 o 
 -12  13   8     4897.06     5256.15    871.44 o 
 -11  13   8       51.42      121.28    190.17 o 
 -10  13   8      386.38      722.61    429.27 o 
  -9  13   8     1495.25     1624.08    362.27 o 
  -8  13   8     1323.92     1122.57    318.70 o 
  -7  13   8     3639.81     3434.86    457.73 o 
  -6  13   8    31204.32    31500.30   1299.30 o 
  -5  13   8    13747.82    13303.99    701.37 o 
  -4  13   8     5712.23     5574.82    465.06 o 
  -3  13   8     2173.65     2020.89    292.82 o 
  -2  13   8      549.88      538.52    169.24 o 
  -1  13   8     5158.71     4885.39    339.38 o 
   0  13   8    24887.70    25762.38    752.66 o 
   1  13   8    30111.53    31731.34   1016.71 o 
   2  13   8    16988.31    17035.96    627.28 o 
   3  13   8        8.78       31.45     85.75 o 
   4  13   8     2016.78     1899.78    210.09 o 
   5  13   8     1059.32      901.40    185.26 o 
   6  13   8     2117.21     2351.78    279.80 o 
   7  13   8    22120.75    21802.46    838.31 o 
   8  13   8     2633.95     2551.29    291.18 o 
   9  13   8        3.15      140.55    162.85 o 
  10  13   8     2764.25     2192.27    402.32 o 
  11  13   8      741.78      561.77    248.60 o 
  12  13   8      141.97        0.86    256.36 o 
 -15  14   8      334.04      583.76    206.74 o 
 -14  14   8     1175.29     1771.06    402.31 o 
 -13  14   8       55.91      114.60    193.98 o 
 -12  14   8       13.21        0.00    180.82 o 
 -11  14   8     9096.12     8506.14    720.79 o 
 -10  14   8     7682.84     7866.00    736.79 o 
  -9  14   8     1999.61     1829.72    418.73 o 
  -8  14   8     5040.43     4388.35    539.11 o 
  -7  14   8     1269.12     1246.59    337.10 o 
  -6  14   8      301.97      705.08    268.61 o 
  -5  14   8    25333.47    25259.59    976.58 o 
  -4  14   8     9642.69     9578.26    622.83 o 
  -3  14   8     8739.97     7934.11    563.20 o 
  -2  14   8     3096.55     2549.41    287.11 o 
  -1  14   8     5519.73     5232.02    341.44 o 
   0  14   8     5883.79     5449.79    350.81 o 
   1  14   8     5037.15     5013.40    417.28 o 
   2  14   8       49.06      127.87    127.84 o 
   3  14   8    19531.05    20777.87    722.90 o 
   4  14   8     1399.19     1497.01    251.80 o 
   5  14   8    10177.78    10279.70    542.71 o 
   6  14   8    10579.40    11215.42    584.46 o 
   7  14   8      160.81      399.55    141.80 o 
   8  14   8        7.25      241.68    120.59 o 
   9  14   8     3604.24     3654.81    535.65 o 
  10  14   8      357.63      208.67    218.92 o 
  11  14   8     1704.39     1828.08    415.99 o 
  12  14   8     2585.42     3114.12    502.39 o 
 -15  15   8      564.20     1655.99    373.35 o 
 -14  15   8      121.61      216.31    253.34 o 
 -13  15   8      151.71        4.26    179.62 o 
 -12  15   8     7437.78     8285.11   1003.92 o 
 -11  15   8        3.26       71.67    169.80 o 
 -10  15   8      314.86      353.72    224.20 o 
  -9  15   8     4199.96     4248.63    506.96 o 
  -8  15   8     5666.93     5133.83    579.25 o 
  -7  15   8     2110.38     2607.42    444.77 o 
  -6  15   8     6804.02     6692.36    518.82 o 
  -5  15   8      347.40      251.68    154.59 o 
  -4  15   8      338.69      399.24    198.77 o 
  -3  15   8    27916.24    28231.83   1206.57 o 
  -2  15   8     8391.53     8289.45    455.05 o 
  -1  15   8        9.17      101.45    100.79 o 
   0  15   8     2985.26     2810.76    252.49 o 
   1  15   8    13205.16    13720.71    699.82 o 
   2  15   8     1065.88      679.38    201.45 o 
   3  15   8    11215.15    11359.19    662.74 o 
   4  15   8     7280.41     6947.56    451.55 o 
   5  15   8     2035.13     1915.30    280.88 o 
   6  15   8      181.35      294.37    153.30 o 
   7  15   8    13108.03    13424.17    670.93 o 
   8  15   8      723.09      541.66    186.34 o 
   9  15   8       49.14      241.85    220.78 o 
  10  15   8      824.05      790.20    267.68 o 
  11  15   8      681.60      841.33    288.62 o 
 -15  16   8      980.70     1190.59    309.69 o 
 -14  16   8     7082.44     6291.67    514.55 o 
 -13  16   8     1894.98     1451.25    458.52 o 
 -12  16   8     4221.23     4161.73    526.86 o 
 -11  16   8      138.04      204.44    214.24 o 
 -10  16   8      450.26      482.21    239.07 o 
  -9  16   8     1509.11     1423.45    370.16 o 
  -8  16   8    15494.58    15804.37   1010.23 o 
  -7  16   8     8124.89     7954.14    692.00 o 
  -6  16   8    14126.07    12396.00    730.15 o 
  -5  16   8     5410.27     5106.88    462.46 o 
  -4  16   8      806.19      822.04    237.86 o 
  -3  16   8      707.21      657.45    189.51 o 
  -2  16   8      517.37      482.45    151.34 o 
  -1  16   8     4077.57     4185.55    337.38 o 
   0  16   8     5490.83     5840.92    391.19 o 
   1  16   8     6570.81     6841.14    522.12 o 
   2  16   8     6422.34     6476.43    497.79 o 
   3  16   8    22780.74    24244.58   1375.35 o 
   4  16   8      438.94      394.98    151.40 o 
   5  16   8     1473.75     1464.83    241.61 o 
   6  16   8      392.90      467.46    159.36 o 
   7  16   8     3187.88     3143.63    365.87 o 
   8  16   8     3787.22     3767.25    497.33 o 
   9  16   8    12846.07    13332.43    801.81 o 
  10  16   8      793.81      835.78    261.21 o 
  11  16   8        3.04      147.96    267.54 o 
 -14  17   8      121.16      203.88    279.58 o 
 -13  17   8     1322.40     2032.58    406.21 o 
 -12  17   8     8341.55     9367.04    880.75 o 
 -11  17   8        0.94      102.16    204.07 o 
 -10  17   8       18.69      147.37    196.40 o 
  -9  17   8     5483.58     5150.89    598.68 o 
  -8  17   8     9848.22    10897.38   1056.82 o 
  -7  17   8      129.83      221.92    188.34 o 
  -6  17   8      231.54      140.40    146.01 o 
  -5  17   8      258.07      282.04    154.68 o 
  -4  17   8      868.72      795.15    240.71 o 
  -3  17   8    29480.78    29940.08   1062.59 o 
  -2  17   8    23205.93    22117.13    790.64 o 
  -1  17   8     5631.09     5350.38    386.47 o 
   0  17   8     2495.76     2700.45    386.04 o 
   1  17   8       73.15      168.01    148.02 o 
   2  17   8      770.41      808.40    229.48 o 
   3  17   8    21646.46    22149.73    967.53 o 
   4  17   8     9840.38     9373.65    625.04 o 
   5  17   8     4991.52     4777.38    553.38 o 
   6  17   8     1979.35     1804.14    454.04 o 
   7  17   8     4981.30     5684.01    497.65 o 
   8  17   8       21.30      179.06    163.49 o 
   9  17   8      140.99      236.08    157.73 o 
  10  17   8      655.12     1228.28    356.15 o 
  11  17   8      305.73       35.27    258.94 o 
 -13  18   8     2818.75     3001.62    419.11 o 
 -12  18   8     3968.38     4391.27    570.87 o 
 -11  18   8       70.99      214.96    224.14 o 
 -10  18   8       24.60        0.00    166.05 o 
  -9  18   8     3893.96     4568.40    563.37 o 
  -8  18   8    10640.52    10591.83   1287.37 o 
  -7  18   8     4743.04     4704.90    559.31 o 
  -6  18   8    11622.36    12497.99    758.25 o 
  -5  18   8       12.91      146.03    162.74 o 
  -4  18   8       25.04      122.11    131.98 o 
  -3  18   8      109.96      188.04    134.97 o 
  -2  18   8     2994.34     2816.85    294.74 o 
  -1  18   8     4810.82     4781.94    373.27 o 
   0  18   8     8102.94     7643.71    565.80 o 
   1  18   8     4149.83     4322.80    406.29 o 
   2  18   8     1471.57     1610.41    298.00 o 
   3  18   8    11821.68    11582.47    699.37 o 
   4  18   8     1363.98     1486.40    401.02 o 
   5  18   8       52.45      185.66    170.56 o 
   6  18   8       18.89      170.23    176.67 o 
   7  18   8     3568.70     3278.93   1226.29 o 
   8  18   8     4409.97     4209.45    675.73 o 
   9  18   8    12128.39    12648.02    859.04 o 
  10  18   8     2093.08     1786.75    383.67 o 
 -12  19   8     2544.60     3306.42    477.01 o 
 -11  19   8        3.09       77.30    191.18 o 
 -10  19   8       37.06       69.05    186.64 o 
  -9  19   8     2108.24     2361.83    418.51 o 
  -8  19   8     2867.01     2859.67    432.28 o 
  -7  19   8      118.36      122.24    174.34 o 
  -6  19   8       25.88      127.39    170.77 o 
  -5  19   8      407.72      321.55    172.36 o 
  -4  19   8      528.49      539.66    179.03 o 
  -3  19   8    13276.51    13229.21    732.84 o 
  -2  19   8     8543.96     8626.84    520.22 o 
  -1  19   8    10541.50    10457.36    558.32 o 
   0  19   8     1320.89     1354.49    274.76 o 
   1  19   8        0.40      101.65    131.94 o 
   2  19   8      808.42      914.69    291.13 o 
   3  19   8     8612.80     8365.40    766.45 o 
   4  19   8     4825.38     4785.00    575.59 o 
   5  19   8     1771.32     2122.30    474.83 o 
   6  19   8      804.40      676.21    261.11 o 
   7  19   8     1350.74     1361.32    372.22 o 
   8  19   8        2.23      230.34    248.61 o 
   9  19   8       24.02      281.49    202.16 o 
 -12  20   8      217.41      639.88    192.61 o 
 -11  20   8      281.78      530.77    289.48 o 
 -10  20   8        7.19       76.79    181.63 o 
  -9  20   8      295.51      551.80    248.80 o 
  -8  20   8     2269.44     1955.23    381.76 o 
  -7  20   8      525.37      787.01    225.82 o 
  -6  20   8     1286.63     1070.44    246.30 o 
  -5  20   8      446.44      287.21    162.27 o 
  -4  20   8      234.12      415.32    158.49 o 
  -3  20   8      849.78     1042.34    244.33 o 
  -2  20   8     2447.62     2313.11    279.74 o 
  -1  20   8     1541.49     1954.41    298.40 o 
   0  20   8     1985.49     2211.66    348.64 o 
   1  20   8      970.98     1002.32    301.73 o 
   2  20   8      431.88      372.20    205.10 o 
   3  20   8     1684.74     1665.28    440.83 o 
   4  20   8        1.47        0.86    162.51 o 
   5  20   8      129.76       95.06    164.85 o 
   6  20   8       74.67      295.16    216.32 o 
   7  20   8       85.20      328.81    299.80 o 
   8  20   8       69.09      112.72    190.78 o 
   9  20   8     1656.39     1992.35    440.45 o 
 -11  21   8        1.18        0.86    255.50 o 
 -10  21   8       14.00        0.00    166.07 o 
  -9  21   8      313.25      509.71    245.60 o 
  -8  21   8      161.36       82.47    156.56 o 
  -7  21   8      199.58      401.13    181.77 o 
  -6  21   8      449.75      543.32    182.65 o 
  -5  21   8      102.89      411.58    197.05 o 
  -4  21   8      595.91      623.01    206.20 o 
  -3  21   8       77.65      157.77    133.05 o 
  -2  21   8       64.23      142.74    119.29 o 
  -1  21   8      267.97      140.53    143.10 o 
   0  21   8     1598.99     1920.80    429.05 o 
   1  21   8     1836.48     1385.07    391.30 o 
   2  21   8      238.30      371.94    224.08 o 
   3  21   8       12.58      194.67    175.34 o 
   4  21   8      250.96      417.84    211.92 o 
   5  21   8      170.77      211.58    184.29 o 
   6  21   8        1.88      234.89    199.56 o 
   7  21   8      416.50      390.96    255.89 o 
   8  21   8      104.22      309.64    221.87 o 
   9  21   8        0.13        0.86    266.68 o 
 -10  22   8      281.79      175.66    187.11 o 
  -9  22   8     2160.16     2038.34    272.63 o 
  -8  22   8      967.19     1021.25    240.51 o 
  -7  22   8     2379.18     2231.83    284.52 o 
  -6  22   8     1723.58     1621.69    285.07 o 
  -5  22   8     1220.60     1332.47    265.31 o 
  -4  22   8      972.21     1145.18    263.62 o 
  -3  22   8     1268.50     1315.52    255.53 o 
  -2  22   8      292.87      214.71    152.79 o 
  -1  22   8      503.43      457.45    243.24 o 
   0  22   8      352.17      212.50    195.80 o 
   1  22   8      117.27      216.26    197.48 o 
   2  22   8       11.60      119.75    178.55 o 
   3  22   8       43.59      263.68    186.84 o 
   4  22   8     1581.51     1722.78    376.76 o 
   5  22   8      160.13      157.27    209.20 o 
   6  22   8     2177.49     2702.89    437.00 o 
   7  22   8     1193.39     1582.17    358.87 o 
   8  22   8     1589.64     2016.44    350.98 o 
 -10  23   8       47.49      330.34    257.22 o 
  -9  23   8      115.60       82.86    185.10 o 
  -8  23   8     1322.77     1001.98    305.12 o 
  -7  23   8      119.80      114.29    125.22 o 
  -6  23   8     1509.08     1602.79    229.85 o 
  -5  23   8      471.47      590.73    157.33 o 
  -4  23   8      716.55      962.46    211.66 o 
  -3  23   8     3661.44     3527.77    442.20 o 
  -2  23   8     2477.15     2207.21    425.83 o 
  -1  23   8     1446.97     1654.04    346.71 o 
   0  23   8     3167.90     2993.04    487.13 o 
   1  23   8     1620.98     1554.77    408.22 o 
   2  23   8     1540.32     1326.12    347.48 o 
   3  23   8     4603.57     4934.91    897.68 o 
   4  23   8      699.26      420.99    223.81 o 
   5  23   8     1738.57     2055.29    367.98 o 
   6  23   8      482.03     1043.54    231.64 o 
  -9  24   8     3199.06     3687.05    610.78 o 
  -8  24   8     1903.82     1736.28    500.67 o 
  -7  24   8     3228.37     3433.00    398.78 o 
  -6  24   8     3072.58     3692.08    429.99 o 
  -5  24   8      346.48      488.40    178.35 o 
  -4  24   8        5.78      144.18    160.84 o 
  -3  24   8      673.14     1079.88    240.13 o 
  -2  24   8        0.57      116.51    178.64 o 
  -1  24   8     1215.41     1344.73    371.61 o 
   0  24   8        0.43       55.12    170.88 o 
   1  24   8      562.24      558.19    224.96 o 
   2  24   8      491.79      388.55    220.29 o 
   3  24   8      519.98      766.98    254.40 o 
   4  24   8     1303.56     1609.85    299.82 o 
   5  24   8        5.57        1.27    173.85 o 
   6  24   8     1145.88      893.80    254.64 o 
  -8  25   8     1161.68     1729.97    364.75 o 
  -7  25   8        3.34      168.22    193.89 o 
  -6  25   8       97.44       94.49    204.38 o 
  -5  25   8      199.57      255.18    255.32 o 
  -4  25   8      239.10      325.42    253.09 o 
  -3  25   8     2617.89     1598.35    673.58 o 
  -2  25   8     2145.71     2936.15    405.25 o 
  -1  25   8      450.41      396.73    181.59 o 
   0  25   8      850.56      989.14    246.43 o 
   1  25   8        9.96       91.33    176.93 o 
   2  25   8      329.99      293.35    210.34 o 
   3  25   8     3145.33     3221.64    420.03 o 
   4  25   8     1244.23     1223.28    398.30 o 
   5  25   8      635.13      769.93    287.32 o 
  -6  26   8      210.81      227.08    197.50 o 
  -5  26   8      220.66        0.00    223.52 o 
  -4  26   8      872.18      968.72    437.44 o 
  -3  26   8        0.02        0.86    391.42 o 
  -2  26   8        2.14      142.80    289.05 o 
  -1  26   8     2011.43     1779.87    404.32 o 
   0  26   8      391.19      257.02    290.34 o 
   1  26   8      401.66      328.62    270.12 o 
   2  26   8      487.27      561.75    300.23 o 
  -5  27   8      983.83     1609.54    333.78 o 
  -4  27   8      304.17      435.29    254.64 o 
 -17   1   9      449.92      197.33    201.30 o 
 -16   1   9     1416.68     1988.76    581.53 o 
 -15   1   9      841.51     1256.05    300.23 o 
 -14   1   9     1012.04     1389.22    223.94 o 
 -13   1   9     1632.99     1557.32    246.09 o 
 -12   1   9      207.45      269.05    134.46 o 
 -11   1   9     4282.86     3911.41    362.15 o 
 -10   1   9     5731.48     5993.01    363.84 o 
  -9   1   9    10665.13    10261.65    431.67 o 
  -8   1   9     3038.14     2614.94    235.42 o 
  -7   1   9     1721.49     1910.16    209.84 o 
  -6   1   9      177.66       74.17     69.63 o 
  -5   1   9      756.02      902.95    141.88 o 
  -4   1   9       85.18      182.88     67.19 o 
  -3   1   9      151.94      164.83     64.84 o 
  -2   1   9       26.00       48.14     59.91 o 
  -1   1   9    20394.42    20897.26    497.69 o 
   0   1   9       91.47      168.96     76.46 o 
   1   1   9    21253.81    22293.92    541.91 o 
   2   1   9     6659.35     6802.51    248.64 o 
   3   1   9      616.20      689.28    103.12 o 
   4   1   9     9781.25     9998.92    389.74 o 
   5   1   9     8126.71     7896.98    378.38 o 
   6   1   9    10970.23    10246.92    464.44 o 
   7   1   9    11829.25    11328.70    626.07 o 
   8   1   9     3240.63     3386.27    485.45 o 
   9   1   9       25.55       25.70    171.19 o 
  10   1   9      424.54      399.20    243.15 o 
  11   1   9      396.79      340.92    232.86 o 
  12   1   9      668.35      507.19    241.40 o 
  13   1   9      850.42      731.23    217.76 o 
 -17   2   9      217.20      383.03    181.85 o 
 -16   2   9        8.14      195.39    167.35 o 
 -15   2   9       40.79      167.21    180.30 o 
 -14   2   9     1826.48     1664.71    389.23 o 
 -13   2   9     1492.96     1551.55    234.09 o 
 -12   2   9     2189.22     2386.62    286.29 o 
 -11   2   9     4926.31     5313.35    407.81 o 
 -10   2   9    15758.41    14700.70    643.77 o 
  -9   2   9     2013.41     2437.32    239.07 o 
  -8   2   9     1058.10     1170.14    180.06 o 
  -7   2   9     2432.47     2516.44    202.68 o 
  -6   2   9    17469.66    17448.55    497.83 o 
  -5   2   9    54439.98    54073.14    835.14 o 
  -4   2   9    46741.10    45918.89    753.01 o 
  -3   2   9    13894.97    14070.49    412.53 o 
  -2   2   9    13471.07    13690.73    404.29 o 
  -1   2   9     8499.53     9256.92    337.47 o 
   0   2   9     1965.03     2095.30    171.28 o 
   1   2   9    67303.29    70046.29    843.80 o 
   2   2   9    14813.74    15605.27    424.58 o 
   3   2   9     2930.92     3169.01    177.92 o 
   4   2   9     1842.50     1729.76    127.39 o 
   5   2   9     2694.56     2959.24    255.92 o 
   6   2   9        5.23      173.67    136.32 o 
   7   2   9      519.04      560.20    195.90 o 
   8   2   9      477.05      457.78    221.67 o 
   9   2   9      181.80      122.02    167.21 o 
  10   2   9      614.77      663.91    298.47 o 
  11   2   9     5371.98     4153.31    811.22 o 
  12   2   9     1957.71     1274.51    320.20 o 
  13   2   9     1516.14     1032.87    288.24 o 
 -17   3   9     1949.42     2024.55    727.35 o 
 -16   3   9     9058.96     9973.62   1228.44 o 
 -15   3   9     4787.23     4764.93    578.39 o 
 -14   3   9     7027.91     7384.34    948.00 o 
 -13   3   9     4800.66     4570.11    524.62 o 
 -12   3   9      166.13      247.57    219.79 o 
 -11   3   9    11661.73    11011.91    584.98 o 
 -10   3   9    17336.80    17895.71    716.84 o 
  -9   3   9    25912.81    31752.31   5382.85 o 
  -8   3   9    12774.19    12284.19    544.10 o 
  -7   3   9      510.52      621.07    133.32 o 
  -6   3   9     5146.67     5016.25    273.67 o 
  -5   3   9     2583.66     2616.68    191.71 o 
  -4   3   9      426.28      776.58    114.21 o 
  -3   3   9     4324.12     4492.79    229.81 o 
  -2   3   9     2182.40     2249.32    166.25 o 
  -1   3   9    73757.49    78356.30    963.72 o 
   0   3   9    10872.31    10248.89    316.78 o 
   1   3   9    48566.39    49298.29    734.49 o 
   2   3   9    25868.22    25033.63    535.12 o 
   3   3   9      182.88      117.55     55.50 o 
   4   3   9    11360.65    11096.10    387.76 o 
   5   3   9    21499.89    20709.72    813.19 o 
   6   3   9    27641.59    27273.54    957.53 o 
   7   3   9    45499.89    45377.48   1282.75 o 
   8   3   9    12901.88    12597.70    699.47 o 
   9   3   9      601.26      642.61    267.35 o 
  10   3   9     1593.14     1403.68    396.19 o 
  11   3   9      331.69      242.33    175.73 o 
  12   3   9     3126.85     2454.14    393.59 o 
  13   3   9     4680.25     3507.20    543.18 o 
  14   3   9       14.27        9.46    241.73 o 
 -18   4   9       81.55      261.52    258.94 o 
 -17   4   9      119.97      258.51    258.51 o 
 -16   4   9        4.39       98.49    176.67 o 
 -15   4   9     1492.15     1475.78    388.75 o 
 -14   4   9     7008.84     6938.60    683.91 o 
 -13   4   9      108.12      183.46    238.29 o 
 -12   4   9     3397.32     3552.82    474.94 o 
 -11   4   9     8123.92     8057.84    677.85 o 
 -10   4   9    25058.41    25582.99    858.34 o 
  -9   4   9      214.80      384.58    125.93 o 
  -8   4   9      309.76      299.69    119.19 o 
  -7   4   9     4692.89     4773.98    313.68 o 
  -6   4   9    14183.59    13906.00    464.88 o 
  -5   4   9    74410.23    74351.32   1644.34 o 
  -4   4   9    81566.72    82660.99   1001.28 o 
  -3   4   9    21646.43    22743.65    588.05 o 
  -2   4   9    19431.39    19639.13    460.06 o 
  -1   4   9     6259.41     6787.65    248.37 o 
   0   4   9     5238.72     5125.16    221.48 o 
   1   4   9   110749.80   114831.54   1105.31 o 
   2   4   9    21225.25    21335.95    469.24 o 
   3   4   9    16159.56    17040.38    445.96 o 
   4   4   9     1410.64     1348.16    182.29 o 
   5   4   9    11698.89    11694.07    450.52 o 
   6   4   9     4411.52     4542.05    380.28 o 
   7   4   9     1187.20     1461.36    298.08 o 
   8   4   9      205.09      124.75    129.96 o 
   9   4   9      242.69      297.66    200.46 o 
  10   4   9     2382.42     2300.59    459.13 o 
  11   4   9     9871.31     8311.68    843.32 o 
  12   4   9     3008.26     2846.21    448.18 o 
  13   4   9     1235.33      806.96    242.56 o 
 -17   5   9      725.67      731.41    221.69 o 
 -16   5   9     5323.40     5215.15    632.31 o 
 -15   5   9     2021.35     2565.31    433.64 o 
 -14   5   9     1102.66     1381.45    362.30 o 
 -13   5   9       89.71       15.58    149.14 o 
 -12   5   9     5468.51     5449.37    629.71 o 
 -11   5   9     4482.66     4035.10    484.37 o 
 -10   5   9     8805.96     8075.18    654.43 o 
  -9   5   9    10980.51    11584.19   1047.79 o 
  -8   5   9     7171.50     6412.64    370.66 o 
  -7   5   9     3262.84     3465.31    261.76 o 
  -6   5   9    14950.05    14191.19    424.32 o 
  -5   5   9     2572.35     2556.87    176.66 o 
  -4   5   9     1889.63     1782.47    157.82 o 
  -3   5   9    26011.21    25747.25    523.11 o 
  -2   5   9     5153.00     5432.80    237.35 o 
  -1   5   9    43483.33    44676.14    999.65 o 
   0   5   9    25982.02    25524.46    481.19 o 
   1   5   9    20944.78    21028.40    449.88 o 
   2   5   9    13185.41    13002.25    365.47 o 
   3   5   9    19307.86    18851.50    584.50 o 
   4   5   9       65.13       81.40     84.25 o 
   5   5   9       81.83      176.97     73.41 o 
   6   5   9     8078.26     7128.23    494.11 o 
   7   5   9    24202.58    24049.84    955.88 o 
   8   5   9     1831.34     1513.68    317.04 o 
   9   5   9     1921.63     1948.56    427.16 o 
  10   5   9        2.03        4.29    146.82 o 
  11   5   9       18.55      179.02    192.00 o 
  12   5   9     1663.71     1583.98    357.49 o 
  13   5   9     4053.52     4102.12    466.82 o 
 -17   6   9      443.72      448.00    198.66 o 
 -16   6   9      551.67      894.62    298.67 o 
 -15   6   9      677.42      865.82    260.70 o 
 -14   6   9     6490.82     7667.37    744.65 o 
 -13   6   9      174.55      337.71    215.21 o 
 -12   6   9     3246.47     3880.45    497.87 o 
 -11   6   9     3330.37     3462.07    449.32 o 
 -10   6   9     8724.58     9177.19    995.31 o 
  -9   6   9     3062.20     3205.31    576.37 o 
  -8   6   9    12451.50    11808.12    736.42 o 
  -7   6   9     4739.36     4854.68    293.58 o 
  -6   6   9     1952.37     1724.02    171.78 o 
  -5   6   9    11525.61    11280.81    359.50 o 
  -4   6   9    11866.59    11617.87    352.87 o 
  -3   6   9     4704.08     4274.55    204.90 o 
  -2   6   9    26077.56    27281.60    548.19 o 
  -1   6   9    14421.71    14243.66    341.76 o 
   0   6   9    13942.25    13057.92    311.47 o 
   1   6   9    21102.32    20534.49    512.99 o 
   2   6   9    24946.55    24608.10    655.56 o 
   3   6   9    12636.36    14208.60    513.23 o 
   4   6   9       33.51       42.03     89.29 o 
   5   6   9    13762.22    13788.60    557.95 o 
   6   6   9     4231.63     4134.89    394.83 o 
   7   6   9     3948.10     3989.46    395.68 o 
   8   6   9     7011.54     6424.53    535.68 o 
   9   6   9     5336.59     5302.90    431.60 o 
  10   6   9      412.21      423.48    203.66 o 
  11   6   9     3858.89     3757.86    451.69 o 
  12   6   9      477.53      343.13    204.57 o 
  13   6   9      597.20      593.89    174.78 o 
 -17   7   9        6.65        2.58    248.61 o 
 -16   7   9      217.47      211.95    249.04 o 
 -15   7   9       26.63       51.48    205.95 o 
 -14   7   9     3548.13     3156.89    500.46 o 
 -13   7   9    14036.09    13273.22    964.39 o 
 -12   7   9    19990.76    20822.21   1161.81 o 
 -11   7   9       19.80       97.03    180.03 o 
 -10   7   9      400.15      548.78    254.08 o 
  -9   7   9     4530.65     4502.43    801.76 o 
  -8   7   9        2.52       92.85    147.63 o 
  -7   7   9    11377.82    10812.45   1015.10 o 
  -6   7   9    29022.25    26960.25   1070.21 o 
  -5   7   9     8873.13     8122.11    346.22 o 
  -4   7   9      107.69      154.21     58.91 o 
  -3   7   9    33201.89    32003.00    613.45 o 
  -2   7   9    30597.49    31476.83    687.10 o 
  -1   7   9      700.51      772.09    152.95 o 
   0   7   9     3412.89     3297.84    238.99 o 
   1   7   9      451.88      496.89    131.84 o 
   2   7   9     3602.39     3396.65    264.40 o 
   3   7   9    58034.16    57625.13   1071.47 o 
   4   7   9    16625.23    16523.83    583.71 o 
   5   7   9    11354.27    11055.95    486.87 o 
   6   7   9        4.13       14.55     82.11 o 
   7   7   9     2909.34     2920.68    349.34 o 
   8   7   9     2830.27     3061.79    337.57 o 
   9   7   9    14397.31    14087.82    703.80 o 
  10   7   9     8377.59     8075.35    649.38 o 
  11   7   9     1549.72     1670.83    365.67 o 
  12   7   9       10.10      153.76    170.02 o 
  13   7   9     2068.97     2300.04    439.32 o 
 -17   8   9     2636.17     3728.34    602.18 o 
 -16   8   9     1229.52     1532.95    395.62 o 
 -15   8   9      334.84      481.41    267.35 o 
 -14   8   9     3704.88     4096.80    531.63 o 
 -13   8   9     2015.16     2290.41    432.28 o 
 -12   8   9      256.02      400.78    204.91 o 
 -11   8   9      913.25     1185.39    332.91 o 
 -10   8   9     1116.46     1208.52    259.21 o 
  -9   8   9    10191.14    10278.22    747.54 o 
  -8   8   9    33134.18    34803.86   1309.48 o 
  -7   8   9    27485.54    28316.79   1389.31 o 
  -6   8   9    10300.43     9598.96    653.57 o 
  -5   8   9      587.78      463.82    223.78 o 
  -4   8   9      768.29      831.63     99.40 o 
  -3   8   9    28093.46    29320.05    495.61 o 
  -2   8   9   149183.19   153333.75   1553.98 o 
  -1   8   9    63627.98    63498.64   1044.24 o 
   0   8   9    18583.41    17550.88    538.37 o 
   1   8   9      433.00      463.36    125.36 o 
   2   8   9      238.89      248.75    104.57 o 
   3   8   9     1213.14     1052.28    198.16 o 
   4   8   9    13976.98    13830.90    552.92 o 
   5   8   9    20064.24    19481.52    676.26 o 
   6   8   9     6715.51     6103.30    435.25 o 
   7   8   9     1526.76     1585.13    263.96 o 
   8   8   9    12957.50    13033.50    654.60 o 
   9   8   9     7864.47     7705.63    519.88 o 
  10   8   9      592.38      544.92    185.13 o 
  11   8   9       39.85      165.85    172.21 o 
  12   8   9       32.92       53.68    146.03 o 
  13   8   9     2495.51     3250.90    591.86 o 
 -16   9   9      812.53      607.81    369.91 o 
 -15   9   9      152.06       63.20    201.15 o 
 -14   9   9     7036.12     6876.79    713.43 o 
 -13   9   9    15690.58    15485.97   1068.77 o 
 -12   9   9    23045.69    23426.80   1289.56 o 
 -11   9   9      109.73      345.36    233.75 o 
 -10   9   9     1218.67     1694.64    476.58 o 
  -9   9   9     1587.39     1794.53    368.14 o 
  -8   9   9     2600.06     2803.47    396.21 o 
  -7   9   9     5975.19     5808.53    524.27 o 
  -6   9   9    24058.01    21103.02   1083.06 o 
  -5   9   9    14280.31    13606.58    771.61 o 
  -4   9   9    14940.02    15007.79    805.13 o 
  -3   9   9    17957.94    17183.72    713.86 o 
  -2   9   9    21726.01    21890.62    594.27 o 
  -1   9   9     3172.22     3080.00    240.69 o 
   0   9   9     2655.18     2602.38    221.77 o 
   1   9   9     1904.82     2001.09    198.46 o 
   2   9   9    31356.58    31033.93    789.81 o 
   3   9   9    58737.05    54728.29   1231.30 o 
   4   9   9    49439.15    51633.93   1103.24 o 
   5   9   9    15784.28    16603.90    759.43 o 
   6   9   9      145.38       60.48     95.06 o 
   7   9   9      286.29      191.04    145.05 o 
   8   9   9     3595.72     3512.03    353.28 o 
   9   9   9    14269.57    13765.07    711.45 o 
  10   9   9    14906.56    14598.35    753.22 o 
  11   9   9     3555.92     3514.96    519.68 o 
  12   9   9      425.74      347.12    196.23 o 
  13   9   9      258.70      615.08    289.05 o 
 -16  10   9      247.72      431.85    317.43 o 
 -15  10   9     1465.56     1786.89    466.32 o 
 -14  10   9     1231.89     1369.16    400.70 o 
 -13  10   9     1786.81     1639.60    449.64 o 
 -12  10   9      121.33      165.99    201.73 o 
 -11  10   9       36.39      153.45    154.99 o 
 -10  10   9      130.54      106.38    162.47 o 
  -9  10   9     6855.17     6481.68    611.14 o 
  -8  10   9    42158.40    42581.03   1516.76 o 
  -7  10   9    26388.13    24362.63   1116.82 o 
  -6  10   9     4082.44     3171.83    402.22 o 
  -5  10   9     2536.20     1833.53    307.44 o 
  -4  10   9      598.50      678.24    213.45 o 
  -3  10   9     1338.59     1240.52    261.84 o 
  -2  10   9    95281.61    95750.55   2852.70 o 
  -1  10   9    25839.39    25674.72    928.52 o 
   0  10   9    10181.29     9245.50    416.07 o 
   1  10   9        4.71       95.99     82.82 o 
   2  10   9     5431.72     4823.77    326.01 o 
   3  10   9      215.98      244.17    142.45 o 
   4  10   9    24553.28    22773.45    661.30 o 
   5  10   9     4251.03     3835.07    299.14 o 
   6  10   9     3369.55     3552.92    281.31 o 
   7  10   9      614.78      440.47    175.55 o 
   8  10   9     8523.01     8812.76    552.23 o 
   9  10   9     2726.57     2730.31    343.69 o 
  10  10   9      123.02      398.18    158.73 o 
  11  10   9        0.79       45.52    155.84 o 
  12  10   9      756.19      888.20    266.25 o 
  13  10   9     1402.84     2574.74    414.64 o 
 -16  11   9      220.59      408.92    190.32 o 
 -15  11   9      536.32      863.74    337.65 o 
 -14  11   9     1740.65     1279.42    393.83 o 
 -13  11   9     3445.91     3424.51    505.85 o 
 -12  11   9     3315.55     3949.62    757.45 o 
 -11  11   9       95.04      296.79    349.26 o 
 -10  11   9        5.26      114.18    182.34 o 
  -9  11   9     7556.79     7906.52    693.59 o 
  -8  11   9      626.32      778.57    293.71 o 
  -7  11   9     2572.80     2329.16    375.82 o 
  -6  11   9    15074.25    13822.87    830.92 o 
  -5  11   9     3291.95     3027.84    386.76 o 
  -4  11   9    10782.34     9576.76    747.70 o 
  -3  11   9     5122.63     4813.46    417.55 o 
  -2  11   9     1522.70     1599.81    310.02 o 
  -1  11   9     2868.62     2977.46    320.58 o 
   0  11   9    20131.20    19033.54    463.15 o 
   1  11   9     1516.63     1614.81    172.47 o 
   2  11   9     8380.44     8120.29    377.27 o 
   3  11   9    15455.48    13879.56    577.08 o 
   4  11   9     8139.19     7964.21    419.63 o 
   5  11   9     3173.99     3124.28    259.77 o 
   6  11   9     1492.96     1691.93    218.74 o 
   7  11   9       59.13      107.61     98.74 o 
   8  11   9      379.28      256.70    157.17 o 
   9  11   9     1784.56     1775.92    289.63 o 
  10  11   9     7059.99     6915.17    540.50 o 
  11  11   9      744.97      445.18    559.60 o 
  12  11   9      272.97      424.54    211.45 o 
 -16  12   9       31.15        0.00    241.73 o 
 -15  12   9     1948.83     1839.66    459.52 o 
 -14  12   9      144.91      322.46    219.10 o 
 -13  12   9      985.38      479.39    203.36 o 
 -12  12   9     1546.27     1604.56    385.74 o 
 -11  12   9     2758.38     2786.70    423.57 o 
 -10  12   9      200.76      246.36    184.90 o 
  -9  12   9       94.58       80.93    163.82 o 
  -8  12   9     2354.47     2365.95    413.97 o 
  -7  12   9     1751.49     1750.12    392.28 o 
  -6  12   9     2006.63     1722.10    395.71 o 
  -5  12   9     3874.19     3484.69    364.39 o 
  -4  12   9     3465.80     3041.24    329.91 o 
  -3  12   9    11629.57    11034.46    636.98 o 
  -2  12   9    18155.42    16553.67   1798.36 o 
  -1  12   9     1001.21     1085.87    232.46 o 
   0  12   9      125.20      235.75     95.55 o 
   1  12   9      104.77      100.29     77.50 o 
   2  12   9     7766.40     8045.72    374.20 o 
   3  12   9     1654.66     2015.90    211.17 o 
   4  12   9     6599.68     6990.26    378.86 o 
   5  12   9      354.43      226.39    113.50 o 
   6  12   9      395.86      517.45    135.52 o 
   7  12   9       14.00       77.87    101.05 o 
   8  12   9      276.05      331.95    161.87 o 
   9  12   9      133.84      252.06    156.48 o 
  10  12   9      403.25      469.93    202.21 o 
  11  12   9       37.99       80.46    180.44 o 
  12  12   9     3137.26     3399.73    545.40 o 
 -15  13   9     3721.86     1983.13   2366.99 o 
 -14  13   9       94.94      130.67    209.25 o 
 -13  13   9      188.10      365.74    211.43 o 
 -12  13   9      562.38      377.65    308.83 o 
 -11  13   9      773.87      791.40    297.37 o 
 -10  13   9     3132.86     3451.06    493.02 o 
  -9  13   9    12345.04    10867.07    834.27 o 
  -8  13   9      139.65      148.86    189.30 o 
  -7  13   9      141.85      255.21    191.81 o 
  -6  13   9     1199.41     1012.92    306.05 o 
  -5  13   9      436.09      490.81    203.03 o 
  -4  13   9      942.95      834.32    241.07 o 
  -3  13   9      762.98      557.31    193.17 o 
  -2  13   9     1642.62     1579.56    303.42 o 
  -1  13   9     1008.93      828.79    183.77 o 
   0  13   9    17462.35    17784.53    620.44 o 
   1  13   9     6878.33     6802.82    489.67 o 
   2  13   9      281.92      369.23    111.84 o 
   3  13   9     1959.96     2285.08    224.62 o 
   4  13   9     1779.62     1896.46    219.21 o 
   5  13   9     2069.98     1957.95    246.40 o 
   6  13   9    14448.95    15128.69    609.49 o 
   7  13   9     3553.57     3476.79    298.17 o 
   8  13   9     3054.49     3615.18    414.81 o 
   9  13   9     1037.79     1226.86    273.76 o 
  10  13   9      139.56      392.67    233.50 o 
  11  13   9      432.67      551.77    203.27 o 
 -15  14   9     1238.79     1611.26    472.28 o 
 -14  14   9       98.54      189.79    245.31 o 
 -13  14   9      293.73      256.36    294.21 o 
 -12  14   9      372.43      757.26    262.09 o 
 -11  14   9     1298.07     1328.66    359.14 o 
 -10  14   9      811.52      431.42    237.74 o 
  -9  14   9     3459.79     3021.08    471.86 o 
  -8  14   9     2880.98     2961.63    499.81 o 
  -7  14   9     4909.19     4564.64    527.44 o 
  -6  14   9    14608.89    14275.47    903.26 o 
  -5  14   9    11736.62    11484.37    666.24 o 
  -4  14   9     8194.35     8801.20    597.37 o 
  -3  14   9    28193.64    27124.48   1061.51 o 
  -2  14   9     1080.26     1016.36    266.27 o 
  -1  14   9     5625.11     5432.95    358.62 o 
   0  14   9     3664.52     3459.38    351.72 o 
   1  14   9     5598.81     6074.94    513.15 o 
   2  14   9    14669.45    14493.87    738.75 o 
   3  14   9     4899.72     5046.48    360.97 o 
   4  14   9       21.15      159.13    109.83 o 
   5  14   9      952.63      947.00    194.28 o 
   6  14   9       80.77      161.95    117.90 o 
   7  14   9      122.90      275.02    139.21 o 
   8  14   9      372.49      439.34    172.26 o 
   9  14   9      332.91      159.97    187.73 o 
  10  14   9     1580.37     1276.37    355.83 o 
  11  14   9      186.42      278.71    181.73 o 
 -15  15   9     3305.16     4029.43    584.11 o 
 -14  15   9     1098.02      745.54    292.80 o 
 -13  15   9     4405.14     4202.99    570.89 o 
 -12  15   9     4670.02     3971.95    554.62 o 
 -11  15   9     4632.34     5036.52    595.12 o 
 -10  15   9     2366.47     2610.76    451.81 o 
  -9  15   9     3774.39     3864.34    806.06 o 
  -8  15   9       40.66       20.03    145.96 o 
  -7  15   9     3123.43     2758.35    425.07 o 
  -6  15   9      172.90      250.56    209.97 o 
  -5  15   9      743.48      816.93    247.10 o 
  -4  15   9      270.43      467.16    192.01 o 
  -3  15   9      407.75      235.45    154.42 o 
  -2  15   9     7595.48     6915.29    489.47 o 
  -1  15   9        6.83      124.11    103.85 o 
   0  15   9     7946.41     7747.42    531.08 o 
   1  15   9    12999.17    13445.88    706.46 o 
   2  15   9     4870.33     5110.21    446.11 o 
   3  15   9     9692.38     9888.96    617.89 o 
   4  15   9     5959.67     5569.86    476.77 o 
   5  15   9     5464.15     5276.54    395.49 o 
   6  15   9     8530.24     9002.82    546.80 o 
   7  15   9     4910.71     5093.56    412.57 o 
   8  15   9     5229.68     6005.72    502.31 o 
   9  15   9     3288.24     3453.56    559.60 o 
  10  15   9      821.99      610.13    264.29 o 
  11  15   9      548.94      806.06    277.00 o 
 -14  16   9      376.57      342.98    210.77 o 
 -13  16   9       28.62        0.40    195.84 o 
 -12  16   9        7.90       31.23    185.42 o 
 -11  16   9      116.44      134.17    205.87 o 
 -10  16   9      164.69      232.22    208.83 o 
  -9  16   9     1481.74     1161.00    362.71 o 
  -8  16   9     4469.57     4556.34    540.69 o 
  -7  16   9     6343.04     6603.45    654.82 o 
  -6  16   9     4441.70     4366.33    437.73 o 
  -5  16   9     2765.96     2521.47    358.08 o 
  -4  16   9     1773.07     1323.79    308.47 o 
  -3  16   9     6654.78     7202.58    928.38 o 
  -2  16   9     3133.66     3319.14    308.17 o 
  -1  16   9    11592.21    11239.87    545.44 o 
   0  16   9     2599.50     2636.11    315.03 o 
   1  16   9     2904.75     2975.25    337.98 o 
   2  16   9      123.69      169.16    145.03 o 
   3  16   9     2031.40     1696.63    291.19 o 
   4  16   9      702.81      594.94    235.53 o 
   5  16   9      786.48     1186.02    267.68 o 
   6  16   9       81.26      150.66    119.15 o 
   7  16   9        1.43       20.01    129.17 o 
   8  16   9      607.97      734.11    197.56 o 
   9  16   9       41.83      108.27    201.28 o 
  10  16   9      480.93      432.84    218.04 o 
  11  16   9        5.09      400.88    249.47 o 
 -14  17   9       83.23      270.12    277.86 o 
 -13  17   9     2424.82     2430.47    378.22 o 
 -12  17   9      426.40      475.38    351.41 o 
 -11  17   9     1259.80     1291.49    389.42 o 
 -10  17   9       84.94      260.85    216.41 o 
  -9  17   9        9.92       27.41    173.39 o 
  -8  17   9      959.50      678.85    252.83 o 
  -7  17   9     2122.85     2653.83    422.56 o 
  -6  17   9      155.25      143.99    165.15 o 
  -5  17   9     1226.21     1313.26    311.08 o 
  -4  17   9     2102.25     2272.38    367.18 o 
  -3  17   9      314.58      257.92    148.01 o 
  -2  17   9     1110.35     1146.45    227.46 o 
  -1  17   9        5.17       11.71    107.70 o 
   0  17   9     2741.15     2492.71    327.25 o 
   1  17   9       89.77      102.01    135.78 o 
   2  17   9      435.57      411.67    183.25 o 
   3  17   9     2190.73     1845.41    319.12 o 
   4  17   9     4343.05     4131.08    418.98 o 
   5  17   9      318.67      276.41    150.03 o 
   6  17   9        2.85      115.93    171.34 o 
   7  17   9      180.08      187.98    210.29 o 
   8  17   9      812.64     1046.84    315.93 o 
   9  17   9      967.22     1132.09    503.25 o 
  10  17   9     1411.13     1723.95    391.42 o 
 -14  18   9      556.48      438.73    254.64 o 
 -13  18   9      253.64       76.85    179.42 o 
 -12  18   9      235.83      333.00    218.00 o 
 -11  18   9     1126.23      826.52    333.56 o 
 -10  18   9      397.23      200.04    187.57 o 
  -9  18   9        2.65      133.74    188.38 o 
  -8  18   9      189.64      348.95    209.89 o 
  -7  18   9     1023.84      775.06    298.99 o 
  -6  18   9      840.60      935.88    257.44 o 
  -5  18   9      963.94      765.00    256.30 o 
  -4  18   9     7793.56     7018.88    505.09 o 
  -3  18   9     1418.23     1137.45    248.96 o 
  -2  18   9     1495.69     1711.49    267.74 o 
  -1  18   9      499.68      599.94    213.42 o 
   0  18   9      630.48      808.58    222.16 o 
   1  18   9     1151.24     1194.14    280.87 o 
   2  18   9     9781.52     9616.17    638.80 o 
   3  18   9       46.55      108.83    116.04 o 
   4  18   9      827.89      861.43    347.54 o 
   5  18   9      672.48      531.88    247.13 o 
   6  18   9        3.31       13.37    175.07 o 
   7  18   9      167.64      394.18    271.41 o 
   8  18   9     1368.91     1121.54    361.69 o 
   9  18   9      254.96      610.78    326.90 o 
  10  18   9      223.04      239.15    250.33 o 
 -13  19   9       19.11      157.43    289.05 o 
 -12  19   9      429.57      592.74    237.78 o 
 -11  19   9        4.12       58.50    188.30 o 
 -10  19   9     4049.67     5022.06    829.72 o 
  -9  19   9     2121.85     2341.06    404.64 o 
  -8  19   9      811.34      630.54    321.74 o 
  -7  19   9      593.50      307.30    217.64 o 
  -6  19   9       47.59      112.76    157.87 o 
  -5  19   9     1242.47     1436.68    300.69 o 
  -4  19   9     2934.42     2913.26    340.85 o 
  -3  19   9      346.03      385.91    160.54 o 
  -2  19   9      339.67      359.98    146.45 o 
  -1  19   9     2594.20     2744.67    349.92 o 
   0  19   9    13565.70    11957.23    721.44 o 
   1  19   9     7291.84     7079.81    563.54 o 
   2  19   9       16.18      149.11    141.80 o 
   3  19   9      218.61      656.47    260.39 o 
   4  19   9      633.15      393.05    213.34 o 
   5  19   9      483.27      190.97    196.95 o 
   6  19   9     7156.13     7488.76    749.89 o 
   7  19   9     3503.31     3706.62    500.48 o 
   8  19   9     1331.97     1376.53    362.04 o 
 -13  20   9       25.78        0.00    270.12 o 
 -12  20   9      994.69     1135.54    350.98 o 
 -11  20   9     4724.71     4940.76    743.69 o 
 -10  20   9     1559.27     2015.72    363.52 o 
  -9  20   9      784.70      808.28    296.36 o 
  -8  20   9      105.97      181.77    207.62 o 
  -7  20   9      278.45      332.93    211.86 o 
  -6  20   9     7253.00     7420.33    530.20 o 
  -5  20   9     7346.09     8201.09    555.18 o 
  -4  20   9    14933.78    14235.87    730.80 o 
  -3  20   9     9682.50     9318.15    579.89 o 
  -2  20   9       10.73       43.50    109.57 o 
  -1  20   9      127.48      198.77    135.25 o 
   0  20   9     2671.29     2987.19    378.74 o 
   1  20   9     3763.18     3715.79    482.66 o 
   2  20   9    12613.86    12134.57    958.68 o 
   3  20   9      645.99      803.42    312.23 o 
   4  20   9      760.99      730.10    254.47 o 
   5  20   9     1798.13     1582.24    428.66 o 
   6  20   9       87.29      174.97    207.93 o 
   7  20   9       39.22      159.27    193.94 o 
   8  20   9     2353.69     2405.27    480.88 o 
   9  20   9      200.99      301.95    260.66 o 
 -11  21   9      295.28      258.06    183.97 o 
 -10  21   9     6360.89     6935.39    708.56 o 
  -9  21   9     5207.41     6033.10    656.54 o 
  -8  21   9     2039.25     2253.74    319.93 o 
  -7  21   9      109.08      302.23    168.21 o 
  -6  21   9      220.05      452.96    168.95 o 
  -5  21   9     2709.19     2656.58    325.24 o 
  -4  21   9     3160.71     3801.97    378.27 o 
  -3  21   9     2142.96     2206.21    283.75 o 
  -2  21   9      322.02      380.64    183.80 o 
  -1  21   9     1050.45      925.30    226.62 o 
   0  21   9    10686.57     9030.25    821.80 o 
   1  21   9    10042.67     9003.30   1226.29 o 
   2  21   9       57.77       87.08    164.10 o 
   3  21   9      570.96      660.50    263.21 o 
   4  21   9       27.39        6.57    175.68 o 
   5  21   9     2731.57     2843.34    475.29 o 
   6  21   9     9120.08     9674.91    912.09 o 
   7  21   9     4982.58     5494.12    636.23 o 
   8  21   9     1937.61     2086.98    379.37 o 
 -10  22   9     1117.33     1448.69    241.75 o 
  -9  22   9       97.47      212.08    163.47 o 
  -8  22   9      250.30       80.16    160.90 o 
  -7  22   9      574.05      415.62    193.93 o 
  -6  22   9     3490.96     3439.15    332.58 o 
  -5  22   9     4265.54     4579.82    419.89 o 
  -4  22   9     8793.45     9012.62    604.52 o 
  -3  22   9     2225.57     2260.13    310.24 o 
  -2  22   9      313.53      400.58    190.67 o 
  -1  22   9      480.45      446.87    229.87 o 
   0  22   9      869.83      951.60    308.58 o 
   1  22   9     1866.62     1758.45    385.94 o 
   2  22   9     6460.56     7029.47    724.95 o 
   3  22   9     1000.19     1027.21    330.00 o 
   4  22   9      129.89      160.68    205.62 o 
   5  22   9     1283.08      930.27    321.89 o 
   6  22   9      406.96      335.12    455.07 o 
   7  22   9        0.38      266.68    260.66 o 
  -9  23   9     1547.93     1539.62    661.11 o 
  -8  23   9      526.64      741.02    209.94 o 
  -7  23   9     1132.24     1710.41    296.84 o 
  -6  23   9      889.18     1078.74    224.35 o 
  -5  23   9     2014.34     2089.00    300.13 o 
  -4  23   9     2157.93     2398.60    295.02 o 
  -3  23   9     2654.33     3015.87    999.62 o 
  -2  23   9      809.73     1107.67    384.53 o 
  -1  23   9      404.40      653.43    275.06 o 
   0  23   9     3089.17     2902.84    788.42 o 
   1  23   9     3034.20     2238.28    423.44 o 
   2  23   9       89.51      145.41    206.19 o 
   3  23   9      487.62      516.00    229.93 o 
   4  23   9      445.72      567.81    430.99 o 
   5  23   9      106.71      175.62    183.20 o 
   6  23   9     1482.59     1947.02    286.38 o 
  -9  24   9      401.92      772.51    306.25 o 
  -8  24   9     2993.87     3251.77    413.13 o 
  -7  24   9     2400.43     2974.92    416.65 o 
  -6  24   9       40.79      254.79    127.70 o 
  -5  24   9      635.28      635.51    230.95 o 
  -4  24   9      761.80     1390.89    223.79 o 
  -3  24   9      303.31      386.57    327.33 o 
  -2  24   9     1654.29     1629.64    674.01 o 
  -1  24   9     3060.12     3190.49    437.15 o 
   0  24   9       25.55       43.45    182.34 o 
   1  24   9       69.86      257.67    248.18 o 
   2  24   9     1692.72     1562.46    388.88 o 
   3  24   9        2.58      149.66    188.88 o 
   4  24   9      363.98      532.55    240.87 o 
   5  24   9     2161.52     2587.65    455.93 o 
  -8  25   9       26.44      247.75    248.61 o 
  -7  25   9     2589.34     2834.97    420.23 o 
  -6  25   9      854.99     1275.63    525.62 o 
  -5  25   9      171.21      429.82    245.43 o 
  -4  25   9     1095.84     1481.05    221.50 o 
  -3  25   9     1900.57     1839.09    361.97 o 
  -2  25   9     1907.24     1861.94    377.57 o 
  -1  25   9        3.06      105.73    156.97 o 
   0  25   9       15.32      400.29    211.31 o 
   1  25   9      140.57        0.43    191.27 o 
   2  25   9      992.96     1217.09    290.34 o 
   3  25   9     4685.34     4815.70    781.97 o 
   4  25   9     3451.95     4049.22    597.88 o 
  -6  26   9     1136.71     1612.12    311.41 o 
  -5  26   9      172.91        1.72    245.17 o 
  -2  26   9     2305.46     3549.41    491.21 o 
  -1  26   9     5203.92     7312.16    881.76 o 
   1  26   9      355.68      567.77    291.63 o 
   2  26   9        8.56       46.45    271.84 o 
   1  27   9        1.97        0.00    279.58 o 
 -17   0  10    10704.05    12406.59   1428.88 o 
 -16   0  10     1058.82     1107.15    443.89 o 
 -15   0  10      106.42        1.72    247.75 o 
 -14   0  10      146.81       44.20    159.54 o 
 -13   0  10     9394.92    10088.83    764.53 o 
 -12   0  10     8124.38     8210.91    657.85 o 
 -11   0  10    35588.73    36883.41   1957.94 o 
 -10   0  10       86.11      192.43    175.87 o 
  -9   0  10      348.14      592.08    203.32 o 
  -8   0  10    36714.12    37474.61   1148.33 o 
  -7   0  10     3688.15     3279.79    335.17 o 
  -6   0  10     3718.03     3667.69    393.57 o 
  -5   0  10    25474.14    24397.51    976.82 o 
  -4   0  10     2513.48     2088.08    252.74 o 
  -3   0  10    26690.26    25902.18   1013.38 o 
  -2   0  10   145743.38   151030.11   2022.55 o 
  -1   0  10   197734.38   209836.13   2776.04 o 
   0   0  10      774.70      663.19    200.73 o 
   1   0  10     2730.95     2481.53    289.16 o 
   2   0  10     4491.98     4791.75    421.89 o 
   3   0  10    25238.09    24245.74    955.44 o 
   4   0  10    58127.11    58797.63   4571.82 o 
   5   0  10    40275.07    40999.54   1334.42 o 
   6   0  10    10061.25    10123.92    691.28 o 
   7   0  10      567.85      433.57    349.26 o 
   8   0  10     4038.83     3258.64    686.48 o 
   9   0  10     1547.88      886.06    425.83 o 
  10   0  10     4449.75     3970.93    790.57 o 
  11   0  10     5023.63     4018.25    809.50 o 
  12   0  10     1071.68      578.95    393.14 o 
  13   0  10      560.75      417.09    232.68 o 
 -17   1  10     1323.97     1095.70    283.70 o 
 -16   1  10      471.98      605.48    236.24 o 
 -15   1  10      496.39      444.94    182.33 o 
 -14   1  10     2971.92     3060.40    351.60 o 
 -13   1  10    33348.13    33246.32    981.20 o 
 -12   1  10     6024.49     6251.20    402.87 o 
 -11   1  10     2266.10     1748.96    394.56 o 
 -10   1  10      351.70      285.32    119.13 o 
  -9   1  10       59.00      156.21    105.60 o 
  -8   1  10    25989.84    26117.09    685.83 o 
  -7   1  10    46649.12    47882.49    888.47 o 
  -6   1  10    40908.51    42235.04    799.70 o 
  -5   1  10    88909.38    88787.12   1115.36 o 
  -4   1  10    16844.52    16342.13    471.63 o 
  -3   1  10        1.98       66.67     60.88 o 
  -2   1  10     4894.12     4930.78    257.17 o 
  -1   1  10    99252.16   107835.88   1219.02 o 
   0   1  10    36260.52    36357.18   1102.11 o 
   1   1  10    62880.36    63246.64    977.33 o 
   2   1  10    49344.33    50387.36    902.89 o 
   3   1  10     7996.86     8561.87    310.66 o 
   4   1  10     7520.66     6794.63    360.02 o 
   5   1  10      958.84     1030.19    177.48 o 
   6   1  10     4072.57     3637.32    299.29 o 
   7   1  10      245.51      222.00    144.83 o 
   8   1  10    13668.55    13799.84    972.51 o 
   9   1  10    10301.41     8598.52    793.41 o 
  10   1  10    16244.79    16282.39   1141.88 o 
  11   1  10     2098.32     1317.43    401.39 o 
  12   1  10       37.25       23.23    231.41 o 
  13   1  10      483.78      480.07    173.40 o 
 -17   2  10     5279.03     5662.45    579.97 o 
 -16   2  10      118.14      192.04    150.31 o 
 -15   2  10      307.34      250.95    205.10 o 
 -14   2  10      465.12      809.23    291.38 o 
 -13   2  10     3751.98     3270.50    448.92 o 
 -12   2  10     1725.52     2003.59    236.53 o 
 -11   2  10    14770.67    15558.72    695.54 o 
 -10   2  10     1329.50     1157.10    190.66 o 
  -9   2  10     1049.71      863.00    168.42 o 
  -8   2  10    26130.03    25186.27    682.00 o 
  -7   2  10     1222.78     1262.16    168.52 o 
  -6   2  10     5662.18     5878.51    301.86 o 
  -5   2  10    39763.36    39617.51    746.33 o 
  -4   2  10      146.71      155.51     76.06 o 
  -3   2  10     3962.61     4278.84    238.47 o 
  -2   2  10   109541.27   115273.83   1241.81 o 
  -1   2  10    83129.50    90476.95   1107.08 o 
   0   2  10      850.27      777.34    129.53 o 
   1   2  10      413.18      408.03    106.15 o 
   2   2  10     5481.04     5849.10    306.27 o 
   3   2  10     2991.43     2951.90    188.57 o 
   4   2  10    25612.80    25593.98    768.59 o 
   5   2  10    17066.72    17174.08    577.48 o 
   6   2  10      218.43      254.44    128.60 o 
   7   2  10       14.59       18.93    113.89 o 
   8   2  10     2863.00     2868.68    449.78 o 
   9   2  10     1003.40      837.51    323.66 o 
  10   2  10     2447.96     2094.89    490.57 o 
  11   2  10     4247.54     3766.03    693.37 o 
  12   2  10      384.79      396.55    185.49 o 
  13   2  10      261.00      131.01    184.89 o 
 -17   3  10     1018.29      605.27    326.04 o 
 -16   3  10     1466.05     1827.69    374.56 o 
 -15   3  10      371.45      451.54    241.70 o 
 -14   3  10      575.61      466.83    235.41 o 
 -13   3  10     6639.29     6701.05    645.99 o 
 -12   3  10      203.94      464.18    239.81 o 
 -11   3  10     1809.99     2212.13    209.86 o 
 -10   3  10     9022.94     8668.09    430.24 o 
  -9   3  10     5345.04     5292.56    330.06 o 
  -8   3  10      551.95      545.64    137.25 o 
  -7   3  10     9163.63     8514.57    372.80 o 
  -6   3  10     1636.54     1651.15    160.60 o 
  -5   3  10     5870.56     5160.50    272.25 o 
  -4   3  10    40897.00    39785.16    721.49 o 
  -3   3  10      838.01      800.53    126.61 o 
  -2   3  10     1130.74     1230.80    137.34 o 
  -1   3  10    45105.83    45798.79    780.16 o 
   0   3  10     7369.26     7601.39    326.41 o 
   1   3  10    29653.69    29807.91    586.61 o 
   2   3  10    33199.96    32881.46    653.39 o 
   3   3  10      663.53      583.00    109.38 o 
   4   3  10     5699.22     5679.83    333.78 o 
   5   3  10     1653.18     1541.58    278.86 o 
   6   3  10     7967.41     8011.67    521.20 o 
   7   3  10     7669.12     6941.77    514.63 o 
   8   3  10      846.83      940.37    238.35 o 
   9   3  10     2163.89     1821.65    444.51 o 
  10   3  10     3351.24     2917.71    485.32 o 
  11   3  10      264.39      389.05    241.67 o 
  12   3  10      799.23      589.68    218.69 o 
  13   3  10      646.07      561.45    413.35 o 
 -18   4  10       44.16       39.57    261.52 o 
 -17   4  10      117.10      236.12    191.53 o 
 -16   4  10     1719.53     2098.26    450.89 o 
 -15   4  10     2243.16     2148.71    848.64 o 
 -14   4  10     9892.74    10532.62    858.49 o 
 -13   4  10       24.52       61.40    171.21 o 
 -12   4  10       40.35       21.70    151.17 o 
 -11   4  10     2359.01     2414.54    355.29 o 
 -10   4  10     2887.73     2628.68    385.08 o 
  -9   4  10     1185.65     1268.55    188.37 o 
  -8   4  10    10522.26    11396.31    441.41 o 
  -7   4  10     2630.11     2562.68    205.02 o 
  -6   4  10      886.73      815.86    129.80 o 
  -5   4  10    11328.61    10389.50    369.67 o 
  -4   4  10     6984.74     7175.01    303.96 o 
  -3   4  10     1583.89     1699.10    147.20 o 
  -2   4  10    10858.12    11134.40    370.35 o 
  -1   4  10      113.22      167.79     65.15 o 
   0   4  10     7208.50     7304.81    276.85 o 
   1   4  10    36154.30    37459.64    668.31 o 
   2   4  10    37710.84    38567.83    692.97 o 
   3   4  10    11752.07    11739.58    371.40 o 
   4   4  10     1994.71     2098.47    158.90 o 
   5   4  10       28.04       71.32    113.48 o 
   6   4  10     4349.20     4193.13    375.66 o 
   7   4  10     9094.35     8527.45    574.21 o 
   8   4  10    12553.49    12160.97    715.61 o 
   9   4  10       92.39      129.98    190.12 o 
  10   4  10        6.74      369.05    358.73 o 
  11   4  10     2170.89     2343.09    361.67 o 
  12   4  10       26.07        0.86    157.93 o 
  13   4  10       79.89      216.74    157.60 o 
 -17   5  10      304.13      421.96    209.56 o 
 -16   5  10     1548.36     1492.15    388.70 o 
 -15   5  10     1379.89     1394.45    361.90 o 
 -14   5  10      392.54      672.54    255.83 o 
 -13   5  10      159.79      176.47    225.82 o 
 -12   5  10     1923.42     1035.57    426.26 o 
 -11   5  10    10660.91     8797.68    536.37 o 
 -10   5  10    25284.42    26528.58   1186.55 o 
  -9   5  10    10908.03    10682.38    865.85 o 
  -8   5  10    18645.98    17819.58   1334.86 o 
  -7   5  10      266.97      365.32     92.64 o 
  -6   5  10    17960.78    16812.47    488.03 o 
  -5   5  10    16373.63    15957.68    456.91 o 
  -4   5  10    80265.14    83242.23   1025.48 o 
  -3   5  10    18475.29    18709.98    476.68 o 
  -2   5  10    18882.87    18011.56    466.53 o 
  -1   5  10     9334.94     9350.15    322.16 o 
   0   5  10     3365.61     3197.91    182.71 o 
   1   5  10     3952.12     3979.72    208.51 o 
   2   5  10     4050.18     4216.67    232.21 o 
   3   5  10       94.04      201.39     65.94 o 
   4   5  10     7019.79     7056.81    368.26 o 
   5   5  10    10527.13    10450.67    616.60 o 
   6   5  10     3494.23     3403.79    365.34 o 
   7   5  10    18852.85    18152.26    855.71 o 
   8   5  10     3069.07     3045.98    356.31 o 
   9   5  10     1761.32     2045.24    333.93 o 
  10   5  10     1414.03     1319.27    376.85 o 
  11   5  10     3718.23     3779.05    441.21 o 
  12   5  10     4086.53     4149.59    462.09 o 
  13   5  10     5542.11     6237.71    950.58 o 
 -17   6  10     1083.84     1591.47    400.02 o 
 -16   6  10     4326.94     4636.87    629.71 o 
 -15   6  10     1902.18     1984.88    433.13 o 
 -14   6  10    10250.54    10063.91    846.45 o 
 -13   6  10      174.37      303.64    201.68 o 
 -12   6  10      791.38      651.68    517.87 o 
 -11   6  10        6.72       43.56    141.79 o 
 -10   6  10     1215.85     1773.33    477.01 o 
  -9   6  10      365.69      433.51    227.96 o 
  -8   6  10    12603.72    12491.77    771.05 o 
  -7   6  10     9685.10     8493.46    617.38 o 
  -6   6  10      105.84      168.54     72.39 o 
  -5   6  10     9781.01    10127.52    362.04 o 
  -4   6  10    11960.12    11998.40    383.94 o 
  -3   6  10     1931.38     1883.89    147.86 o 
  -2   6  10    10738.68    10524.05    318.99 o 
  -1   6  10    18948.80    19353.00    487.21 o 
   0   6  10     5611.46     5464.47    330.99 o 
   1   6  10    35751.46    36437.02    844.24 o 
   2   6  10    38961.92    39923.95    856.16 o 
   3   6  10     6250.81     5909.33    343.93 o 
   4   6  10    16026.88    14541.74    655.11 o 
   5   6  10     1115.99     1048.35    257.64 o 
   6   6  10     7976.90     7637.85    550.54 o 
   7   6  10     9939.89     9636.15    756.21 o 
   8   6  10     9916.74     9591.85    648.94 o 
   9   6  10     2085.93     1864.28    435.52 o 
  10   6  10     1219.45     1499.93    342.98 o 
  11   6  10      285.23      460.20    224.79 o 
  12   6  10       28.71       81.95    153.29 o 
  13   6  10      175.40      437.01    341.52 o 
 -17   7  10        9.18        0.00    267.54 o 
 -16   7  10      636.05      532.68    254.15 o 
 -15   7  10       95.41      185.57    206.26 o 
 -14   7  10      938.81     1007.72    337.28 o 
 -13   7  10     4600.06     3611.22    520.62 o 
 -12   7  10     5097.02     4825.17    561.15 o 
 -11   7  10     4729.22     4396.03    485.28 o 
 -10   7  10    26187.70    26661.36   1225.42 o 
  -9   7  10     4537.89     4218.60    478.09 o 
  -8   7  10    28002.94    27383.75   1149.93 o 
  -7   7  10       49.28      205.71    162.94 o 
  -6   7  10     8223.78     7907.16    439.55 o 
  -5   7  10    13033.11    13018.76    387.29 o 
  -4   7  10    20265.07    20561.48    483.87 o 
  -3   7  10     5114.35     5106.35    230.38 o 
  -2   7  10    30421.09    31127.34    707.26 o 
  -1   7  10      530.38      684.23    145.67 o 
   0   7  10     6060.40     5518.35    334.97 o 
   1   7  10      255.02      364.92    113.88 o 
   2   7  10      468.50      647.46    143.98 o 
   3   7  10      645.72      624.08    150.29 o 
   4   7  10     1261.07     1205.06    194.09 o 
   5   7  10     9680.61     8981.35    448.15 o 
   6   7  10        3.26       68.03    111.23 o 
   7   7  10     5783.37     5382.98    474.06 o 
   8   7  10     4149.47     4174.17    529.42 o 
   9   7  10     2445.35     1927.74    324.88 o 
  10   7  10     3597.95     3330.71    448.12 o 
  11   7  10     3422.16     3252.94    427.23 o 
  12   7  10      773.23      674.97    237.51 o 
  13   7  10     2746.85     3285.31    563.47 o 
 -17   8  10      817.71     1069.30    354.42 o 
 -16   8  10     1081.34     1053.94    304.46 o 
 -15   8  10     1070.28     1010.53    335.03 o 
 -14   8  10     1929.30     2662.20    431.84 o 
 -13   8  10      261.40      321.80    199.75 o 
 -12   8  10      887.41      839.46    221.59 o 
 -11   8  10     1680.70     1507.33    370.61 o 
 -10   8  10     1178.80     1505.25    387.91 o 
  -9   8  10      330.21      307.09    191.97 o 
  -8   8  10     8821.20     8212.48    647.53 o 
  -7   8  10     4730.38     4586.59    470.38 o 
  -6   8  10      611.62      563.11    230.83 o 
  -5   8  10     3653.21     3206.85    259.64 o 
  -4   8  10     3184.45     3281.53    234.05 o 
  -3   8  10      765.42      932.85    125.37 o 
  -2   8  10     3609.36     3632.80    249.90 o 
  -1   8  10    10262.47    10274.18    624.68 o 
   0   8  10      219.66      319.81    120.82 o 
   1   8  10     2270.75     2325.10    221.96 o 
   2   8  10    10552.48     9629.95    453.17 o 
   3   8  10      119.03      147.54    110.20 o 
   4   8  10    21779.17    21069.03    700.77 o 
   5   8  10      421.01      486.80    139.96 o 
   6   8  10     1318.01     1078.12    245.53 o 
   7   8  10     1249.11     1064.80    454.21 o 
   8   8  10       16.90       87.29    129.29 o 
   9   8  10      586.72      581.22    187.29 o 
  10   8  10     1913.87     1959.88    298.25 o 
  11   8  10       25.93       55.59    160.57 o 
  12   8  10      692.69      377.76    207.05 o 
  13   8  10       52.41      590.99    262.38 o 
 -16   9  10        4.97      105.86    192.32 o 
 -15   9  10      962.55     1135.98    326.54 o 
 -14   9  10       15.17       80.29    213.51 o 
 -13   9  10      931.83      746.36    496.80 o 
 -12   9  10       14.12      269.78    196.96 o 
 -11   9  10      346.78      315.84    201.00 o 
 -10   9  10     1999.58     1765.98    416.01 o 
  -9   9  10     2008.70     2646.41    522.17 o 
  -8   9  10     4331.31     4398.32    559.60 o 
  -7   9  10        4.97      102.41    139.13 o 
  -6   9  10     1428.96     1147.30    297.75 o 
  -5   9  10       91.89       65.26     80.33 o 
  -4   9  10     3369.27     3316.20    404.99 o 
  -3   9  10    26217.13    23997.90    854.71 o 
  -2   9  10     3696.38     3465.78    243.39 o 
  -1   9  10     2929.55     2903.18    251.22 o 
   0   9  10     9178.16     9308.70    424.39 o 
   1   9  10      980.72     1083.97    175.20 o 
   2   9  10     2075.50     2074.27    220.57 o 
   3   9  10     1509.04     1606.60    220.43 o 
   4   9  10       85.61      159.13    104.58 o 
   5   9  10     1580.38     1863.14    262.15 o 
   6   9  10     4397.58     4455.90    523.08 o 
   7   9  10       11.83      107.79    123.75 o 
   8   9  10       15.28       50.33    128.76 o 
   9   9  10       19.72      142.18    148.23 o 
  10   9  10       86.21      165.34    149.21 o 
  11   9  10      297.78      133.21    181.65 o 
  12   9  10     2455.13     1851.68    276.77 o 
 -16  10  10      256.82      190.86    186.25 o 
 -15  10  10     7440.12     3987.07   3690.06 o 
 -14  10  10     2255.96     2586.76    461.19 o 
 -13  10  10     2451.81     2658.81    432.21 o 
 -12  10  10      601.05      812.34    270.30 o 
 -11  10  10      553.35      503.11    242.71 o 
 -10  10  10      592.21      722.80    260.43 o 
  -9  10  10     3211.45     3550.14    488.19 o 
  -8  10  10        6.95        0.00    138.88 o 
  -7  10  10     5190.61     4801.87    509.82 o 
  -6  10  10     5305.16     4854.70    498.87 o 
  -5  10  10     1464.87     1589.70    346.76 o 
  -4  10  10     9987.67     9002.24    532.50 o 
  -3  10  10     1343.56     1344.13    244.62 o 
  -2  10  10      322.04      214.72    158.22 o 
  -1  10  10        2.98       58.26     71.59 o 
   0  10  10    14675.44    13626.79    534.66 o 
   1  10  10    10774.10    10076.28    456.49 o 
   2  10  10     5745.05     6094.04    375.04 o 
   3  10  10     9475.73     9621.41    486.75 o 
   4  10  10     1986.43     2020.65    291.17 o 
   5  10  10     1710.71     1876.76    233.68 o 
   6  10  10     1048.63     1038.02    154.68 o 
   7  10  10     5793.06     5733.80    444.18 o 
   8  10  10     4014.32     3747.34    368.14 o 
   9  10  10      466.51      457.64    171.14 o 
  10  10  10     1499.45     1491.58    303.03 o 
  11  10  10       47.86      128.99    150.18 o 
  12  10  10      741.29      447.38    216.36 o 
 -16  11  10      550.41      409.07    185.21 o 
 -15  11  10     1956.16     2262.58    479.92 o 
 -14  11  10      179.05      291.75    223.27 o 
 -13  11  10        0.25      110.11    269.26 o 
 -12  11  10     2142.28     2392.36    429.06 o 
 -11  11  10     8794.00     9406.06    798.10 o 
 -10  11  10    19619.08    19284.50   1125.12 o 
  -9  11  10    27662.26    27137.14   1310.84 o 
  -8  11  10     5123.80     5631.64    569.98 o 
  -7  11  10     4147.90     3911.92    784.55 o 
  -6  11  10      960.80     1098.28    291.98 o 
  -5  11  10    15388.77    14230.88    845.64 o 
  -4  11  10    24506.21    23313.76    886.44 o 
  -3  11  10    83150.96    80333.21   1966.02 o 
  -2  11  10       25.86       94.56    123.12 o 
  -1  11  10     4268.32     3954.16    382.17 o 
   0  11  10     9828.27     9443.50    693.35 o 
   1  11  10     1123.49     1058.63    176.89 o 
   2  11  10      169.25      285.48    155.82 o 
   3  11  10     1712.03     2003.50    219.50 o 
   4  11  10     1524.39     1444.67    220.11 o 
   5  11  10     2580.99     2567.32    257.11 o 
   6  11  10    17565.55    16982.09    643.95 o 
   7  11  10     4752.78     4540.90    405.05 o 
   8  11  10     1892.58     1803.13    310.53 o 
   9  11  10       81.07      328.52    152.53 o 
  10  11  10     1973.32     2022.63    279.36 o 
  11  11  10     2512.86     2582.27    521.86 o 
  12  11  10     8766.92    11326.11   1253.39 o 
 -15  12  10     7579.84     8098.18    806.16 o 
 -14  12  10     4755.20     4382.33    585.43 o 
 -13  12  10     2758.50     2761.39    489.67 o 
 -12  12  10      668.17      741.99    285.02 o 
 -11  12  10       17.25      122.90    169.14 o 
 -10  12  10       93.70      195.13    179.55 o 
  -9  12  10     4659.74     4423.81    560.46 o 
  -8  12  10     6722.71     6183.36   1171.24 o 
  -7  12  10      965.22      988.98    314.18 o 
  -6  12  10     7981.92     7476.06   1342.00 o 
  -5  12  10    10526.49    10444.04    744.29 o 
  -4  12  10    22765.45    20973.20    870.37 o 
  -3  12  10       35.53      132.00    141.87 o 
  -2  12  10        0.06       76.34    130.32 o 
  -1  12  10      298.94      420.33    173.28 o 
   0  12  10    14125.90    13155.88    670.81 o 
   1  12  10    35342.25    35943.77    804.62 o 
   2  12  10    33191.17    32881.71    781.81 o 
   3  12  10     5249.16     5786.31    346.10 o 
   4  12  10        3.70        9.45     93.16 o 
   5  12  10     2015.71     2038.38    247.98 o 
   6  12  10     3343.95     3283.07    282.16 o 
   7  12  10    13500.45    13573.37    684.10 o 
   8  12  10     7527.89     7709.78    528.94 o 
   9  12  10     1553.75     1384.61    276.16 o 
  10  12  10      717.00      831.08    193.17 o 
  11  12  10      143.06       94.66    146.37 o 
 -15  13  10     2087.80     2923.14    629.71 o 
 -14  13  10        5.44        0.44    190.54 o 
 -13  13  10      131.38      176.32    189.07 o 
 -12  13  10        4.45        5.16    143.99 o 
 -11  13  10     6201.99     6260.00    685.33 o 
 -10  13  10    13392.41    13065.63    958.10 o 
  -9  13  10    18526.96    17516.43   1063.55 o 
  -8  13  10     2293.18     1723.70    412.77 o 
  -7  13  10      137.82      309.22    183.39 o 
  -6  13  10      498.14      461.56    236.56 o 
  -5  13  10    15860.94    16650.19    800.64 o 
  -4  13  10    12921.55    12756.39    701.90 o 
  -3  13  10    40083.77    40305.98   1285.99 o 
  -2  13  10      752.39      726.14    215.33 o 
  -1  13  10      224.42      345.40    160.02 o 
   0  13  10     8738.65     8146.49    535.00 o 
   1  13  10     1055.87     1032.53    253.95 o 
   2  13  10     1752.22     1737.71    292.57 o 
   3  13  10    10278.96    10839.68    469.30 o 
   4  13  10        3.43       52.54     97.96 o 
   5  13  10     4690.70     4185.83    305.72 o 
   6  13  10    12728.80    12900.83    569.39 o 
   7  13  10     3446.25     3886.37    357.99 o 
   8  13  10      585.36      600.63    177.55 o 
   9  13  10      933.24     1312.85    282.22 o 
  10  13  10      428.27      208.07    161.05 o 
  11  13  10     1267.24     1128.11    271.41 o 
 -15  14  10     2025.51     2743.35    485.18 o 
 -14  14  10     2510.01     3431.44    505.73 o 
 -13  14  10     1002.14      966.03    314.11 o 
 -12  14  10     1748.88     2035.02    487.33 o 
 -11  14  10      312.08      358.99    228.10 o 
 -10  14  10     4081.57     3773.16    523.18 o 
  -9  14  10     3947.59     3774.94    511.10 o 
  -8  14  10     5284.65     4865.73    565.73 o 
  -7  14  10       38.00      133.76    156.00 o 
  -6  14  10     6917.52     6161.27    619.30 o 
  -5  14  10    11054.02     9559.27    632.37 o 
  -4  14  10    15397.63    14370.30    892.42 o 
  -3  14  10     2894.68     2904.48    378.55 o 
  -2  14  10     2643.33     2557.72    349.83 o 
  -1  14  10       10.84      119.15     99.45 o 
   0  14  10     3358.16     3051.92    334.02 o 
   1  14  10    29877.92    30114.16   1068.88 o 
   2  14  10     9208.71     9176.44    687.14 o 
   3  14  10      411.94      320.65    185.18 o 
   4  14  10     3560.36     3241.66    275.50 o 
   5  14  10     1725.06     1744.72    228.74 o 
   6  14  10       92.56      188.02    115.29 o 
   7  14  10     8261.51     8248.07    515.81 o 
   8  14  10     3330.95     3458.11    411.52 o 
   9  14  10     1109.63     1171.91    449.67 o 
  10  14  10     1086.00      941.65    273.20 o 
  11  14  10     1193.86      762.19    301.09 o 
 -14  15  10     1358.39      942.79    289.42 o 
 -13  15  10     1667.03     1492.54    502.39 o 
 -12  15  10     4557.52     4627.97    806.06 o 
 -11  15  10      119.77      115.84    198.27 o 
 -10  15  10     1307.23     1299.95    342.66 o 
  -9  15  10      473.48      512.94    232.06 o 
  -8  15  10     2016.27     1471.33    371.41 o 
  -7  15  10     6603.62     5297.22    593.49 o 
  -6  15  10    12298.07    12365.60    872.16 o 
  -5  15  10     4911.57     4641.10    446.62 o 
  -4  15  10      443.40      593.09    216.47 o 
  -3  15  10     8120.63     8204.99    623.85 o 
  -2  15  10        0.08       82.20    150.18 o 
  -1  15  10     5621.92     6044.26    485.18 o 
   0  15  10    11730.88    11374.84    661.94 o 
   1  15  10       20.35      140.43    141.79 o 
   2  15  10     1201.17     1032.47    256.62 o 
   3  15  10    13098.52    13260.49    746.86 o 
   4  15  10     1461.47     1430.55    295.81 o 
   5  15  10     1067.11     1089.70    220.57 o 
   6  15  10     3066.69     2829.57    301.41 o 
   7  15  10      209.99      267.54    131.07 o 
   8  15  10      327.96      450.49    177.39 o 
   9  15  10     6393.12     6201.49    691.81 o 
  10  15  10      454.82      414.99    207.38 o 
  11  15  10       89.32      713.15    252.05 o 
 -14  16  10      203.79      374.21    338.94 o 
 -13  16  10      465.90      492.09    276.39 o 
 -12  16  10     6951.85     7378.72    748.05 o 
 -11  16  10     1901.56     1700.80    433.17 o 
 -10  16  10     4452.01     4381.86    568.14 o 
  -9  16  10     3883.71     4518.03    787.13 o 
  -8  16  10     4399.05     4642.87    565.70 o 
  -7  16  10        9.00      117.64    178.43 o 
  -6  16  10     1481.36     1156.04    342.07 o 
  -5  16  10     2983.88     2951.85    362.01 o 
  -4  16  10     1973.18     1977.66    378.58 o 
  -3  16  10    15963.67    14696.21    835.91 o 
  -2  16  10    15078.93    15845.13    702.86 o 
  -1  16  10     2281.76     2542.83    334.29 o 
   0  16  10     3622.45     3477.13    371.09 o 
   1  16  10     1379.15     1225.20    278.82 o 
   2  16  10      575.69      355.90    176.56 o 
   3  16  10     4383.94     4733.25    443.82 o 
   4  16  10     7585.49     7276.43    568.95 o 
   5  16  10     9532.05    10373.12    812.51 o 
   6  16  10     4021.73     4684.05    742.51 o 
   7  16  10     1727.76     1733.68    243.96 o 
   8  16  10       48.53      264.13    201.68 o 
   9  16  10      158.19      296.89    217.55 o 
  10  16  10      712.20     1238.77    369.91 o 
 -14  17  10     3237.24     2953.25    474.00 o 
 -13  17  10     3192.36     3192.80    544.54 o 
 -12  17  10     6914.85     7402.91    742.38 o 
 -11  17  10      296.33      190.03    220.45 o 
 -10  17  10        3.71      138.67    201.49 o 
  -9  17  10     1158.66     1316.88    345.81 o 
  -8  17  10     7075.64     7372.09    843.48 o 
  -7  17  10    14382.52    14544.51   1000.30 o 
  -6  17  10    29152.15    27730.52   1152.71 o 
  -5  17  10      641.77      747.96    234.91 o 
  -4  17  10     1727.09     1412.05    343.80 o 
  -3  17  10       46.32       75.14    130.19 o 
  -2  17  10     1791.63     1742.65    266.73 o 
  -1  17  10     9316.82     9369.34    624.70 o 
   0  17  10    15731.17    15603.56    814.94 o 
   1  17  10      361.59      409.66    177.73 o 
   2  17  10        7.25       83.53    132.33 o 
   3  17  10     8184.27     8340.33    604.21 o 
   4  17  10      645.20      885.60    211.07 o 
   5  17  10        1.03       66.52    126.43 o 
   6  17  10      396.27      768.47    260.43 o 
   7  17  10      124.90       35.02    160.89 o 
   8  17  10     1976.54     1281.78    547.12 o 
   9  17  10     9518.05    11390.54   1713.20 o 
  10  17  10     2364.84     3333.49    430.99 o 
 -13  18  10     1641.29     1705.88    545.40 o 
 -12  18  10     5880.05     6794.93   1067.15 o 
 -11  18  10     1739.77     2013.53    469.21 o 
 -10  18  10     1706.69     1969.83    462.64 o 
  -9  18  10     1698.62     1215.53    518.73 o 
  -8  18  10     3322.52     3399.64    487.41 o 
  -7  18  10       92.25       71.27    177.09 o 
  -6  18  10      499.73      260.07    195.77 o 
  -5  18  10      289.02      177.24    151.91 o 
  -4  18  10      283.30      378.76    165.01 o 
  -3  18  10    10483.11    10566.25    882.70 o 
  -2  18  10    10154.29    10218.29    809.02 o 
  -1  18  10    12325.36    12304.86    731.08 o 
   0  18  10     4107.15     3618.30    404.17 o 
   1  18  10       80.02      152.54    149.66 o 
   2  18  10     1096.13      795.43    209.52 o 
   3  18  10     5337.24     5837.96    504.38 o 
   4  18  10     7023.72     7487.28    583.48 o 
   5  18  10     8544.11     9031.30    823.88 o 
   6  18  10     4702.85     4190.78    543.35 o 
   7  18  10       68.37      194.42    196.14 o 
   8  18  10      167.08       29.25    274.42 o 
 -12  19  10     2488.77     2299.56    373.20 o 
 -11  19  10       59.48       59.91    170.67 o 
 -10  19  10       25.92       40.37    168.78 o 
  -9  19  10      905.22      870.72    325.73 o 
  -8  19  10     4905.65     4342.78    558.45 o 
  -7  19  10     7221.51     6944.82    704.76 o 
  -6  19  10    13803.10    13356.45    809.32 o 
  -5  19  10     1194.48     1167.56    240.77 o 
  -4  19  10      445.65      509.73    181.31 o 
  -3  19  10       92.31      116.54    142.30 o 
  -2  19  10     1923.74     1830.41    352.61 o 
  -1  19  10     1345.87     1685.36    334.54 o 
   0  19  10     2744.30     2688.15    340.89 o 
   1  19  10      107.80      123.50    155.60 o 
   2  19  10        2.44      148.20    147.44 o 
   3  19  10     5447.64     5614.23    501.69 o 
   4  19  10      501.51      503.60    233.75 o 
   5  19  10       10.46      333.31    219.09 o 
   6  19  10      302.94      177.98    203.87 o 
   7  19  10        5.15        1.35    174.55 o 
   8  19  10      204.85      355.45    172.60 o 
 -12  20  10      803.51      667.56    289.05 o 
 -11  20  10      324.26      420.24    227.70 o 
 -10  20  10      297.04      265.53    245.17 o 
  -9  20  10      354.75      814.79    279.59 o 
  -8  20  10       76.65      303.34    202.54 o 
  -7  20  10      228.82      392.21    232.02 o 
  -6  20  10      231.12      293.35    166.38 o 
  -5  20  10      138.23      250.74    160.07 o 
  -4  20  10       99.40      269.63    158.83 o 
  -3  20  10      601.41      883.86    197.27 o 
  -2  20  10      606.73      807.29    342.38 o 
  -1  20  10      986.27      773.33    219.33 o 
   0  20  10        7.19      188.44    151.89 o 
   1  20  10      320.62      502.51    176.70 o 
   2  20  10       15.39        2.58    157.70 o 
   3  20  10      977.97      442.74    245.69 o 
   4  20  10     2329.09     2271.84    519.59 o 
   5  20  10     1951.20     2371.50    452.14 o 
   6  20  10      373.54      709.76    249.20 o 
   7  20  10      414.15      221.34    202.29 o 
   8  20  10        1.86      375.93    240.01 o 
 -12  21  10        9.42        0.86    275.28 o 
 -11  21  10      504.19      630.85    191.65 o 
 -10  21  10      151.11      425.59    209.86 o 
  -9  21  10      963.24      881.97    254.31 o 
  -8  21  10       53.86       67.65    192.52 o 
  -7  21  10      139.85      223.39    174.60 o 
  -6  21  10        1.00       61.89    132.96 o 
  -5  21  10      580.01      589.29    188.40 o 
  -4  21  10      907.31      942.96    230.68 o 
  -3  21  10     1288.73     1422.47    334.82 o 
  -2  21  10       99.47      198.77    159.53 o 
  -1  21  10       69.54       56.60    135.32 o 
   0  21  10      135.87      219.27    150.51 o 
   1  21  10       31.02      112.46    158.61 o 
   2  21  10      153.17      294.96    193.82 o 
   3  21  10      475.03      328.83    198.81 o 
   4  21  10      202.20      245.25    223.53 o 
   5  21  10        9.80      195.62    187.25 o 
   6  21  10      978.65     1189.34    273.24 o 
   7  21  10      333.17      556.58    293.35 o 
   8  21  10      684.23      898.11    327.76 o 
 -11  22  10      156.74        0.00    257.22 o 
 -10  22  10      165.39      371.91    184.05 o 
  -9  22  10      172.56      471.34    173.93 o 
  -8  22  10      162.44      274.64    205.05 o 
  -7  22  10      127.78       32.61    150.48 o 
  -6  22  10     1228.29     1111.99    245.18 o 
  -5  22  10       45.78      135.97    158.03 o 
  -4  22  10      514.94      585.88    176.16 o 
  -3  22  10     1965.12     1921.20    394.29 o 
  -2  22  10      722.44      255.85    175.47 o 
  -1  22  10      850.98      647.72    176.67 o 
   0  22  10     2063.26     1868.61    433.11 o 
   1  22  10     2681.80     2306.26    493.20 o 
   2  22  10     1081.97      912.68    311.44 o 
   3  22  10     2491.65     2589.53    481.69 o 
   4  22  10      175.80      115.30    184.53 o 
   5  22  10      706.98      768.42    306.50 o 
   6  22  10      631.06      617.00    247.38 o 
   7  22  10      222.83      108.39    262.38 o 
 -10  23  10      387.58      575.51    275.28 o 
  -9  23  10     3112.90     3826.40    656.37 o 
  -8  23  10      798.71     1064.16    222.30 o 
  -7  23  10     3591.28     3436.07    374.49 o 
  -6  23  10     2737.96     3268.30    329.61 o 
  -5  23  10     1253.52     1545.69    246.84 o 
  -4  23  10     1444.10     2161.21    356.28 o 
  -3  23  10     1679.09     1993.73    496.04 o 
  -2  23  10      154.34      235.03    238.39 o 
  -1  23  10     2757.23     3328.45    991.87 o 
   0  23  10      284.32      223.71    224.99 o 
   1  23  10       31.40      145.35    206.02 o 
   2  23  10       84.59      128.78    175.61 o 
   3  23  10        5.95       60.67    188.50 o 
   4  23  10      504.39      253.39    246.46 o 
   5  23  10        0.00       53.04    162.61 o 
  -8  24  10      370.16      681.25    171.96 o 
  -7  24  10        2.23        0.00    136.40 o 
  -6  24  10      781.13      988.19    175.32 o 
  -5  24  10        5.06      120.17    129.42 o 
  -4  24  10      167.20      160.16    217.56 o 
  -3  24  10     2730.03     2784.15    543.03 o 
  -2  24  10     2747.16     2862.34    532.19 o 
  -1  24  10     1847.88     1954.13    639.60 o 
   0  24  10     1847.24     2175.64    416.06 o 
   1  24  10      534.37      678.26    287.32 o 
   2  24  10      670.11      904.67    260.87 o 
   3  24  10     4211.58     4279.92    519.35 o 
   4  24  10     1928.33     2374.30    418.94 o 
  -7  25  10     2750.39     3552.16    354.44 o 
  -6  25  10     2730.83     3305.36    296.04 o 
  -5  25  10      270.76       93.84    158.13 o 
  -4  25  10        3.97      191.95    229.89 o 
  -3  25  10      103.70      273.97    267.97 o 
  -2  25  10       12.18      347.46    275.71 o 
  -1  25  10     3103.35     2410.90    436.58 o 
   0  25  10     1134.08     1601.35    390.99 o 
   1  25  10      110.80        0.86    253.78 o 
   2  25  10        1.34        0.00    254.64 o 
  -6  26  10       20.25        0.86    252.91 o 
  -4  26  10      181.42      317.43    257.22 o 
  -3  26  10      544.81      568.63    295.93 o 
  -2  26  10      685.00      642.61    332.92 o 
  -1  26  10      236.55      143.66    295.07 o 
   0  26  10       49.45      641.75    289.91 o 
   1  26  10      883.31     1260.27    318.29 o 
  -2  27  10      248.92      404.32    265.82 o 
  -1  27  10      859.45     1224.14    289.91 o 
 -17   1  11      177.66      157.27    185.99 o 
 -16   1  11       35.10       53.69    176.43 o 
 -15   1  11      255.24      387.92    158.17 o 
 -14   1  11      841.73      672.51    194.64 o 
 -13   1  11       24.51       86.72    140.00 o 
 -12   1  11      962.35      749.87    157.67 o 
 -11   1  11      668.60      834.51    184.28 o 
 -10   1  11     3372.48     3188.89    261.09 o 
  -9   1  11     1217.09     1191.11    198.21 o 
  -8   1  11      556.52      680.39    152.72 o 
  -7   1  11        9.16       67.38     88.35 o 
  -6   1  11      728.56      844.44    156.64 o 
  -5   1  11     8911.63     8900.32    369.23 o 
  -4   1  11     6747.38     6303.66    310.16 o 
  -3   1  11     8012.73     8020.77    345.82 o 
  -2   1  11    13783.34    13323.26    444.44 o 
  -1   1  11      208.35      223.04     84.93 o 
   0   1  11     3373.45     3419.71    227.06 o 
   1   1  11    21252.33    20529.40    580.33 o 
   2   1  11     5652.20     5270.44    305.88 o 
   3   1  11     2765.38     2704.43    232.87 o 
   4   1  11     1256.91     1498.14    203.39 o 
   5   1  11      128.25      186.67    104.19 o 
   6   1  11      369.36      373.65    126.35 o 
   7   1  11       21.88       58.54    132.30 o 
   8   1  11      213.10       48.71    144.64 o 
   9   1  11     1215.81      995.34    317.64 o 
  10   1  11       34.94      135.90    209.54 o 
  11   1  11      476.17      491.53    246.98 o 
  12   1  11      194.45      264.10    307.97 o 
 -17   2  11      840.48      653.91    199.04 o 
 -16   2  11     2121.17     2301.25    265.82 o 
 -15   2  11     2609.92     2562.95    336.57 o 
 -14   2  11     7484.02     7157.66    703.42 o 
 -13   2  11     3642.65     3800.51    386.82 o 
 -12   2  11     1715.88     1537.62    281.40 o 
 -11   2  11     7028.38     7120.13    409.41 o 
 -10   2  11     7816.58     7718.93    409.21 o 
  -9   2  11    27716.59    28704.51    758.47 o 
  -8   2  11    17286.56    16718.50    778.19 o 
  -7   2  11     1398.46     1603.52    179.11 o 
  -6   2  11       58.61       91.16     83.11 o 
  -5   2  11     1553.40     1695.20    195.58 o 
  -4   2  11     1558.21     1643.93    164.82 o 
  -3   2  11     6776.20     6552.20    314.33 o 
  -2   2  11     2344.42     2366.96    193.95 o 
  -1   2  11     1870.87     1684.10    167.03 o 
   0   2  11      617.74      651.61    122.68 o 
   1   2  11    33603.52    34890.78    757.38 o 
   2   2  11     6368.21     6635.24    288.93 o 
   3   2  11       68.35      146.61     96.19 o 
   4   2  11      746.41      869.50    178.72 o 
   5   2  11     2657.90     2872.60    257.45 o 
   6   2  11    14067.88    13205.14    699.92 o 
   7   2  11    25161.58    23923.11    998.07 o 
   8   2  11    12453.15    12411.44    714.08 o 
   9   2  11     2794.68     2441.76    481.57 o 
  10   2  11     3267.11     3180.91    521.68 o 
  11   2  11      627.09      172.61    221.52 o 
  12   2  11     3267.08     3105.56    441.10 o 
 -17   3  11      680.08      586.54    215.46 o 
 -16   3  11        0.83       53.50    128.91 o 
 -15   3  11     1303.49     1371.48    390.78 o 
 -14   3  11     4301.00     4390.67    528.79 o 
 -13   3  11      888.37     1010.17    208.66 o 
 -12   3  11     1638.80     1206.89    254.67 o 
 -11   3  11     6619.04     6647.37    479.04 o 
 -10   3  11    15441.46    15485.07    583.82 o 
  -9   3  11     1671.43     1579.55    199.24 o 
  -8   3  11     3220.97     3505.99    254.30 o 
  -7   3  11      118.58      177.76     91.63 o 
  -6   3  11       88.38      194.12     91.15 o 
  -5   3  11    34345.48    33494.78    714.30 o 
  -4   3  11    61172.35    61535.93    943.40 o 
  -3   3  11    19774.07    19294.29    522.91 o 
  -2   3  11    31116.48    31415.37    668.84 o 
  -1   3  11     4302.01     4429.66    258.41 o 
   0   3  11     1908.18     2045.14    226.82 o 
   1   3  11    66249.45    70978.52    947.70 o 
   2   3  11    12803.92    13252.82    475.70 o 
   3   3  11    27033.89    28135.73    652.32 o 
   4   3  11    11115.19    10915.25    486.24 o 
   5   3  11     1382.80     1507.74    191.68 o 
   6   3  11      912.14      879.19    245.72 o 
   7   3  11     1813.05     1940.47    319.73 o 
   8   3  11     1337.53     1069.57    257.24 o 
   9   3  11     5328.77     5501.49    627.75 o 
  10   3  11        7.93       15.32    170.91 o 
  11   3  11     2621.57     2842.28    865.42 o 
  12   3  11     2251.51     2125.68    316.10 o 
 -17   4  11      325.38      198.56    178.40 o 
 -16   4  11     3550.52     3509.64    840.81 o 
 -15   4  11     5779.77     2555.34   2206.12 o 
 -14   4  11    11136.19    11785.48   1300.70 o 
 -13   4  11     1606.33     2117.27    410.34 o 
 -12   4  11       37.03       86.40    133.59 o 
 -11   4  11     3131.77     3374.63    448.55 o 
 -10   4  11     6484.68     6182.13    459.34 o 
  -9   4  11    33280.55    31832.00   1518.19 o 
  -8   4  11    30721.82    30365.68    742.59 o 
  -7   4  11       39.60       37.94     72.66 o 
  -6   4  11     2464.56     2596.24    201.62 o 
  -5   4  11      668.18      596.74    135.09 o 
  -4   4  11      857.24      779.52    138.08 o 
  -3   4  11    24775.44    24505.00    586.92 o 
  -2   4  11     3303.35     2828.83    200.69 o 
  -1   4  11     2008.72     2491.06    299.49 o 
   0   4  11     6678.35     7069.13    290.81 o 
   1   4  11    42920.56    45368.64    755.93 o 
   2   4  11    10557.27    10694.78    444.93 o 
   3   4  11     1113.05     1210.78    145.28 o 
   4   4  11      139.30      112.17    117.87 o 
   5   4  11      127.03      116.76    125.33 o 
   6   4  11    10799.39    10995.94    631.67 o 
   7   4  11    31587.13    32530.24   1152.87 o 
   8   4  11    16701.25    16191.11   1037.89 o 
   9   4  11     3109.67     3092.68    495.94 o 
  10   4  11     1410.31     1111.26    366.21 o 
  11   4  11        0.34       88.76    172.99 o 
  12   4  11     2762.39     1979.46    329.68 o 
 -17   5  11       62.15      403.46    273.56 o 
 -16   5  11      816.90      550.59    262.70 o 
 -15   5  11      721.91      277.11    242.59 o 
 -14   5  11     3684.19     3152.05    447.09 o 
 -13   5  11     3303.27     3505.54    700.25 o 
 -12   5  11     1127.88     1099.68    319.92 o 
 -11   5  11     6267.44     5577.42    575.63 o 
 -10   5  11    14007.10    13877.47    685.34 o 
  -9   5  11       69.43       60.29    126.50 o 
  -8   5  11     1703.84     2018.01    267.88 o 
  -7   5  11     2557.64     2629.44    203.16 o 
  -6   5  11      585.65      667.49    122.19 o 
  -5   5  11    35622.13    36532.67    716.61 o 
  -4   5  11    73293.86    74989.13   1014.22 o 
  -3   5  11    25851.39    26334.83    660.65 o 
  -2   5  11     9336.60     9389.83    359.60 o 
  -1   5  11     7635.22     7494.57    309.45 o 
   0   5  11     1494.94     1539.42    134.40 o 
   1   5  11    23899.23    23668.59    712.70 o 
   2   5  11    11229.84    10445.07    620.21 o 
   3   5  11    12191.84    12043.32    490.64 o 
   4   5  11     2788.03     2649.14    292.46 o 
   5   5  11     4153.14     4197.10    412.18 o 
   6   5  11      781.44      945.68    256.80 o 
   7   5  11      146.97      249.91    145.52 o 
   8   5  11     1758.90     1381.99    309.56 o 
   9   5  11     8692.57     9242.00    668.50 o 
  10   5  11      130.43      148.82    214.20 o 
  11   5  11     1483.03     1651.78    351.17 o 
  12   5  11     1135.60      907.60    219.17 o 
 -17   6  11       80.45        0.00    233.13 o 
 -16   6  11      398.22      210.78    259.37 o 
 -15   6  11     1820.07     1181.63    344.97 o 
 -14   6  11     1388.83     1187.10    279.55 o 
 -13   6  11     2590.90     2084.97    392.58 o 
 -12   6  11     8878.13     8847.86    762.58 o 
 -11   6  11     1184.85     1252.11    351.59 o 
 -10   6  11      143.51      331.41    179.51 o 
  -9   6  11    14674.17    14314.41    664.82 o 
  -8   6  11    10915.62    10730.10    559.47 o 
  -7   6  11     7230.09     7050.42    434.82 o 
  -6   6  11    21331.80    21352.91    714.16 o 
  -5   6  11    16351.23    15689.66    467.99 o 
  -4   6  11     7126.80     6647.04    298.70 o 
  -3   6  11    46670.29    48244.79    797.96 o 
  -2   6  11    16667.63    16951.09    464.24 o 
  -1   6  11      203.96      127.38     95.35 o 
   0   6  11     5002.42     5074.03    325.27 o 
   1   6  11    14219.10    14309.85    565.27 o 
   2   6  11     1503.45     1692.05    229.11 o 
   3   6  11    13442.19    12263.02    502.66 o 
   4   6  11      754.55      816.00    144.62 o 
   5   6  11     3936.65     4145.75    386.36 o 
   6   6  11      629.89      747.17    217.73 o 
   7   6  11     9162.01     8510.35    617.50 o 
   8   6  11      834.31      793.03    244.57 o 
   9   6  11      251.54      457.13    393.14 o 
  10   6  11     1267.54     1087.72    287.50 o 
  11   6  11     2324.71     2450.73    460.50 o 
  12   6  11       51.16      119.73    159.75 o 
 -17   7  11     2097.51      326.04    249.47 o 
 -16   7  11     6632.88     7046.60    723.44 o 
 -15   7  11      368.84      593.52    274.56 o 
 -14   7  11     1236.10     1765.03    353.81 o 
 -13   7  11     3647.31     4126.33    941.98 o 
 -12   7  11       19.71      196.19    171.60 o 
 -11   7  11     4037.88     4456.16    719.17 o 
 -10   7  11     4950.64     5315.00    561.01 o 
  -9   7  11     2290.67     1892.10    352.52 o 
  -8   7  11    17228.67    16328.00    695.23 o 
  -7   7  11    24586.02    24610.92    815.08 o 
  -6   7  11    14198.78    13557.10    559.75 o 
  -5   7  11     1791.81     1863.68    221.48 o 
  -4   7  11     8851.91     8790.86    332.25 o 
  -3   7  11      838.92     1029.29    156.90 o 
  -2   7  11    21446.57    22320.19    631.54 o 
  -1   7  11    51403.26    52307.76   1005.15 o 
   0   7  11    27320.35    27474.10    766.41 o 
   1   7  11       27.76       30.00     87.83 o 
   2   7  11     1648.48     1715.25    199.64 o 
   3   7  11     6807.45     6744.32    382.42 o 
   4   7  11     1012.64     1155.85    179.07 o 
   5   7  11     9534.79    10021.97    611.93 o 
   6   7  11    11678.41    11934.28    691.44 o 
   7   7  11      140.93      249.00    151.86 o 
   8   7  11      927.72      989.57    316.04 o 
   9   7  11     7239.94     8044.67    550.13 o 
  10   7  11      915.75      834.69    223.94 o 
  11   7  11       99.70      155.89    160.98 o 
  12   7  11      125.78      318.78    149.10 o 
 -16   8  11      232.71      364.35    298.94 o 
 -15   8  11      166.55      228.88    197.95 o 
 -14   8  11     1261.79     1312.29    376.00 o 
 -13   8  11    11504.43    11404.15    884.75 o 
 -12   8  11    25206.77    27805.88   1366.21 o 
 -11   8  11     7903.93     7806.00    697.91 o 
 -10   8  11     3003.61     3145.95    438.08 o 
  -9   8  11     1097.45     1172.13    314.32 o 
  -8   8  11      144.91      191.99    175.64 o 
  -7   8  11     4354.41     4534.37    357.76 o 
  -6   8  11    26810.50    26856.79   1125.66 o 
  -5   8  11    35181.97    32559.48   1205.64 o 
  -4   8  11     5499.46     4721.58    473.34 o 
  -3   8  11    13014.17    12922.94    503.61 o 
  -2   8  11    13339.35    13257.49    487.75 o 
  -1   8  11     2200.63     2295.37    226.09 o 
   0   8  11     5379.71     4730.02    389.02 o 
   1   8  11     2464.72     2523.46    243.24 o 
   2   8  11      664.31      858.75    173.85 o 
   3   8  11    29337.03    28038.32    805.53 o 
   4   8  11    17877.88    18313.47    664.42 o 
   5   8  11    12564.33    12712.04    702.79 o 
   6   8  11     1721.85     2153.55    349.83 o 
   7   8  11      111.81      141.59    149.36 o 
   8   8  11     1152.71     1055.35    248.54 o 
   9   8  11     7961.24     7244.74    523.24 o 
  10   8  11    12847.93    12576.71    704.91 o 
  11   8  11     8281.12     8356.33    677.69 o 
  12   8  11     1781.54     1468.45    478.30 o 
 -16   9  11     5299.69     6180.04    659.91 o 
 -15   9  11      312.07      284.14    248.39 o 
 -14   9  11      370.08      535.41    260.66 o 
 -13   9  11     2731.32     3708.68    519.08 o 
 -12   9  11       68.11      244.43    178.84 o 
 -11   9  11     3130.53     3084.47    451.52 o 
 -10   9  11     3713.42     3872.76    489.66 o 
  -9   9  11      163.22      211.40    143.25 o 
  -8   9  11    23251.47    22394.80   1105.07 o 
  -7   9  11    18406.35    18911.95    997.98 o 
  -6   9  11     9542.82     8598.20    663.03 o 
  -5   9  11     7931.40     7367.77   1025.85 o 
  -4   9  11      322.70      197.72    166.07 o 
  -3   9  11      379.17      426.74    177.20 o 
  -2   9  11    46576.51    45991.13    932.09 o 
  -1   9  11    56939.21    56048.98   1096.22 o 
   0   9  11    27418.02    27309.94    799.94 o 
   1   9  11     7239.34     7044.47    394.21 o 
   2   9  11      382.50      320.35    132.18 o 
   3   9  11        1.28       36.49     93.88 o 
   4   9  11    10454.09    10349.33    506.72 o 
   5   9  11    12807.12    11985.04    566.99 o 
   6   9  11    22521.37    24365.11   1040.83 o 
   7   9  11      766.01      740.34    200.72 o 
   8   9  11     1581.66     1552.99    286.76 o 
   9   9  11     2567.84     2785.38    326.57 o 
  10   9  11     1406.99     1256.02    244.30 o 
  11   9  11        0.09      133.04    174.29 o 
  12   9  11      521.55      704.55    314.85 o 
 -16  10  11      227.67      547.25    234.36 o 
 -15  10  11      469.31      461.50    223.04 o 
 -14  10  11     1505.08     1271.38    381.41 o 
 -13  10  11     5248.60     4699.70    608.29 o 
 -12  10  11    14935.51    15319.44   1071.24 o 
 -11  10  11     8588.71     8405.40    755.73 o 
 -10  10  11     3045.17     3338.72    452.86 o 
  -9  10  11      584.51      818.34    296.31 o 
  -8  10  11      287.01      306.09    183.19 o 
  -7  10  11      630.12      822.35    259.93 o 
  -6  10  11    20975.49    20604.75   1039.07 o 
  -5  10  11    20944.42    18765.13    970.94 o 
  -4  10  11       15.86       36.20    149.33 o 
  -3  10  11     2506.49     2086.04    301.70 o 
  -2  10  11     5567.19     4709.27    431.57 o 
  -1  10  11     9624.13     9681.78    609.29 o 
   0  10  11     4575.23     4675.36    331.21 o 
   1  10  11      746.68      901.05    179.76 o 
   2  10  11     2552.92     2300.59    241.59 o 
   3  10  11    25586.38    24540.05    857.50 o 
   4  10  11    20270.31    20667.80    744.16 o 
   5  10  11    10005.02    10067.75    603.90 o 
   6  10  11      458.93      616.33    184.09 o 
   7  10  11        2.66      142.22    138.44 o 
   8  10  11        1.81      124.44    150.01 o 
   9  10  11     3481.58     3362.55    365.50 o 
  10  10  11     9391.01     9613.96    620.74 o 
  11  10  11     3442.03     2852.93    397.95 o 
  12  10  11     1971.76     2729.59    492.93 o 
 -15  11  11      148.95      190.17    236.92 o 
 -14  11  11      393.55      641.73    256.76 o 
 -13  11  11     1821.69     1786.47    447.87 o 
 -12  11  11     1406.26     1770.88    423.76 o 
 -11  11  11      220.24      303.03    195.59 o 
 -10  11  11     2583.39     1922.64    465.83 o 
  -9  11  11     1031.38     1112.46    338.29 o 
  -8  11  11     6913.30     7462.97    666.23 o 
  -7  11  11     8831.88     7473.13    654.47 o 
  -6  11  11     1506.26     1601.02    375.62 o 
  -5  11  11     1044.46     1424.04    338.31 o 
  -4  11  11     1388.67     1610.98    306.29 o 
  -3  11  11     6508.40     6093.64    485.29 o 
  -2  11  11    17473.25    17475.32    831.92 o 
  -1  11  11    10235.46     9651.18    616.55 o 
   0  11  11     9828.99     9627.54    580.20 o 
   1  11  11     7582.32     6878.48    390.57 o 
   2  11  11     6275.91     6347.32    393.25 o 
   3  11  11      660.22      640.83    215.12 o 
   4  11  11     4866.80     4795.38    328.46 o 
   5  11  11     2463.85     2340.74    258.39 o 
   6  11  11     8549.01     8765.19    536.81 o 
   7  11  11       18.88      163.56    131.29 o 
   8  11  11      978.12     1163.49    247.36 o 
   9  11  11      601.01      849.43    217.88 o 
  10  11  11      466.25      347.62    162.60 o 
  11  11  11        1.66      187.31    150.27 o 
  12  11  11     1784.94     3114.12    390.56 o 
 -15  12  11     2176.03     2135.77    412.46 o 
 -14  12  11        1.50        0.00    199.90 o 
 -13  12  11       40.33       75.04    196.75 o 
 -12  12  11      300.76      242.76    193.86 o 
 -11  12  11      493.57      290.05    197.02 o 
 -10  12  11     2679.61     2287.46    433.69 o 
  -9  12  11     5392.48     5727.52    609.11 o 
  -8  12  11       46.67       39.81    150.49 o 
  -7  12  11      456.00      584.62    241.99 o 
  -6  12  11     6523.19     5539.26    568.65 o 
  -5  12  11     1966.86     1700.55    424.11 o 
  -4  12  11      889.22      970.66    246.40 o 
  -3  12  11     1720.69     1909.64    297.80 o 
  -2  12  11     1152.05     1525.15    309.19 o 
  -1  12  11     7544.48     8056.84    588.15 o 
   0  12  11     6670.03     7181.40    504.95 o 
   1  12  11     1498.22     1122.42    237.07 o 
   2  12  11     2796.13     2964.23    240.35 o 
   3  12  11       10.92        8.68     92.03 o 
   4  12  11     2843.93     2660.77    248.30 o 
   5  12  11     1048.03     1013.28    180.65 o 
   6  12  11     1040.58     1074.42    245.22 o 
   7  12  11      692.19      683.59    196.73 o 
   8  12  11     1800.65     2098.18    316.17 o 
   9  12  11      117.58       98.18    152.10 o 
  10  12  11     1143.16      931.86    201.84 o 
  11  12  11       10.65      300.79    198.72 o 
 -15  13  11     1109.64      899.51    238.30 o 
 -14  13  11      258.40      505.01    248.43 o 
 -13  13  11     1918.68     2273.58    450.37 o 
 -12  13  11      516.15      464.28    248.76 o 
 -11  13  11       14.46       52.27    161.01 o 
 -10  13  11     1245.63     1109.35    338.15 o 
  -9  13  11     1316.51     1155.63    352.22 o 
  -8  13  11        7.01        0.76    180.24 o 
  -7  13  11       66.34      151.98    194.95 o 
  -6  13  11     2372.50     2123.18    366.92 o 
  -5  13  11     2367.97     2042.56    397.25 o 
  -4  13  11     4394.11     4482.15    430.93 o 
  -3  13  11    12216.02    11974.44    818.63 o 
  -2  13  11      458.04      488.90    200.70 o 
  -1  13  11     1394.72     1372.91    294.23 o 
   0  13  11      145.95       28.30    115.30 o 
   1  13  11     1133.22     1072.28    254.43 o 
   2  13  11    17227.09    16944.63    920.60 o 
   3  13  11     7895.75     8017.47    418.77 o 
   4  13  11     2249.60     2432.29    250.11 o 
   5  13  11     2789.14     2736.30    273.42 o 
   6  13  11      181.23      238.13    126.95 o 
   7  13  11      406.92      490.89    176.58 o 
   8  13  11       78.43       96.73    144.79 o 
   9  13  11      102.03      166.04    149.83 o 
  10  13  11        2.16       37.83    162.50 o 
  11  13  11        1.45      269.26    251.19 o 
 -15  14  11     3938.43     4511.17    664.12 o 
 -14  14  11      663.61      608.55    357.44 o 
 -13  14  11     2957.65     2820.86    484.19 o 
 -12  14  11     3482.81     3551.21    514.89 o 
 -11  14  11     3088.99     3130.62    683.90 o 
 -10  14  11     7504.88     7299.11    710.78 o 
  -9  14  11     8904.88     9197.72    791.09 o 
  -8  14  11     3515.53     3152.70    514.79 o 
  -7  14  11     5205.60     4761.42    560.23 o 
  -6  14  11       94.02        0.41    184.33 o 
  -5  14  11      740.18      668.27    212.58 o 
  -4  14  11     2545.09     2201.74    340.70 o 
  -3  14  11      513.20      472.98    215.29 o 
  -2  14  11      403.97      478.12    197.88 o 
  -1  14  11     3989.83     3690.00    410.57 o 
   0  14  11     7276.41     7210.58    523.13 o 
   1  14  11     1255.04     1462.40    290.96 o 
   2  14  11     7079.19     6947.32    533.22 o 
   3  14  11     5442.33     4999.95    454.55 o 
   4  14  11     2173.21     1865.94    320.05 o 
   5  14  11     2372.10     2575.21    284.36 o 
   6  14  11     6249.01     6617.29    415.03 o 
   7  14  11     2829.79     2868.92    315.69 o 
   8  14  11     4420.16     4872.06    415.82 o 
   9  14  11     2388.83     2579.93    310.36 o 
  10  14  11      673.12      318.29    255.50 o 
 -14  15  11      232.48      440.76    203.59 o 
 -13  15  11      993.44      836.61    457.23 o 
 -12  15  11        4.78      175.92    190.71 o 
 -11  15  11       33.98      133.19    196.88 o 
 -10  15  11      510.51      669.36    296.31 o 
  -9  15  11     1571.55     1416.64    389.07 o 
  -8  15  11     2609.15     2326.92    432.28 o 
  -7  15  11     4137.63     3466.66    468.37 o 
  -6  15  11     7922.27     6742.55    696.81 o 
  -5  15  11     6707.19     6269.98    516.71 o 
  -4  15  11     8216.53     7215.67    557.85 o
[truncated: 249,652 more chars]
